# Supplementary material for: Dust Rains Deliver Diverse Assemblages of Microorganisms to the Eastern Mediterranean
Source: Sci Rep. 2016 Mar 4;6:22657. doi: 10.1038/srep22657 (PMC4778140; doi:10.1038/srep22657)
Supplement: Supplementary Tables [file srep22657-s2.xls]

## Sheet: S2-16S
notebook	dusty or clean	NAf Origin	Med Origin	Rain Date	Cultured/Uncultured	phylogeny via NCBI taxonomy browser	phylum	class	genus	Species	Accession nb	Similarity Score	Sequence	length/query
XIII-34-1	dusty	NAf	M	20110923	Cultured	Actinobacteria; Actinobacteria; Micrococcales; Microbacteriaceae; Microbacterium	Actinobacteria	Actinobacteria	Microbacterium	Microbacterium foliorum	ref|NR_025368.1|	1365/1397(98%)	>131209-36_C01_XIII-308-2_27F.ab1	1400GAAGGGGCGCGTGCTTACCATGCAAGTCGAACGGTGAACACGGAGCTTGCTCTGTGGGATCAGTGGCGAACGGGTGAGTAACACGTGAGCAACCTGCCCCTGACTCTGGGATAAGCGCTGGAAACGGCGTCTAATACTGGATACGAGTAGCGACCGCATGGTCAGTTACTGGAAAGATTTATTGGTTGGGGATGGGCTCGCGGCCTATCAGCTTGTTGGTGAGGTAATGGCTCACCAAGGCGTCGACGGGTAGCCGGCCTGAGAGGGTGACCGGCCACACTGGGACTGAGACACGGCCCAGACTCCTACGGGAGGCAGCAGTGGGGAATATTGCACAATGGGCGCAAGCCTGATGCAGCAACGCCGCGTGAGGGATGACGGCCTTCGGGTTGTAA…
XIII-34-1	dusty	NAf	M	20110923	Cultured	Actinobacteria; Actinobacteria; Micrococcales; Microbacteriaceae; Microbacterium	Actinobacteria	Actinobacteria	Microbacterium	Microbacterium trichothecenolyticum	ref|NR_044937.1|	1325/1379(96%)	>131209-36_E01_XIII-308-3_27F.ab1	1377GAACGGGGGGCTGCTTAAACATGCAAGTCGAACGGTGAAGCCAAGCTTGCTTGGTGGATCAGTGGCGAACGGGTGAGTAACACGTGAGCAACCTGCCCTGGACTCTGGGATAAGCGCTGGAAACGGCGTCTAATACTGGATATGAGCTCTCATCGCATGGTGGGGGTTGGAAAGATTTTTCGGTCTGGAATGGGCTCGCGGCCTATCAGCTTGTTGGTGAGGTAATGGCTCACCAAGGCGTCGACGGGTAGCCGGCCTGAGAGGGTGACCGGCCACACTGGGACTGAGACACGGCCCAGACTCCTACGGGAGGCAGCAGTGGGGAATATTGCACAATGGGCGGAAGCCTGATGCAGCAACGCCGCGTGAGGGATGACGGCCTTCGGGTTGTAAAC…
XIII-34-1	dusty	NAf	M	20110923	Cultured	Actinobacteria; Actinobacteria; Micrococcales; Micrococcaceae; Kocuria	Actinobacteria	Actinobacteria	Kocuria	Kocuria rosea	ref|NR_044871.1|	1304/1323(99%)	>131209-36_I01_XIII-308-5_27F.ab1	1321ATTGGGGGCATGCTTACCATGCAAGTCGAACGATGATGCCCAGCTTGCTGGGCGGATTAGTGGCGAACGGGTGAGTAATACGTGAGTAACCTGCCCTTGACTCTGGGATAAGCCTGGGAAACTGGGTCTAATACTGGATACTACCTCTTACCGCATGGTGGGTGGTGGAAAGGGTTTTACTGGTTTTGGATGGGCTCACGGCCTATCAGCTTGTTGGTGGGGTAATGGCTCACCAAGGCGACGACGGGTAGCCGGCCTGAGAGGGTGACCGGCCACACTGGGACTGAGACACGGCCCAGACTCCTACGGGAGGCAGCAGTGGGGAATATTGCACAATGGGCGGAAGCCTGATGCAGCGACGCCGCGTGAGGGATGACGGCCTTCGGGTTGTAAAC…
XIII-34-1	dusty	NAf	M	20110923	Uncultured	Cyanobacteria; Oscillatoriophycideae; Oscillatoriales; Halospirulina	Cyanobacteria	Oscillatoriophycideae	Halospirulina	Halospirulina tapeticola	ref|NR_026510.1|	687/756 (91%)	>121025-15_O19_XIII-123-24_BGH-R.ab1	1473GGGCTACCTTGCATTTAGGTGAACTATAGAATAGGGCCCTCTAGATGCATGCTCGAGCGGCCGCCAGTGTGATGGATATCTGCAGAATTCCCAGTGTAGCGGTGAAATGCGTAGAGATTGGGAAGAACACCAGTGGCGAAAGCGCTCTGCTAGACCGCAACTGACACTCATGGACGAAAGCTAGGGGAGCGAATGGGATTAGATACCCCAGTAGTCCTAGCCGTAAACGATGGATACTAGGCGTTGAGAGTATCGACCCTCTCAGTGCCGTAGCTAACGCGTTAAGTATCCCGCCTGGGGAGTACGCACGCAAGTGTGAAACTCAAAGGAATTGACGGGGGCCCGCACAAGCGGTGGAGTATGTGGTTTAATTCGATGCAACGCGAAGAACCTTA…
XIII-34-1	dusty	NAf	M	20110923	Uncultured	Proteobacteria; Alphaproteobacteria; Rhizobiales; Brucellaceae; Ochrobactrum	Proteobacteria	Alphaproteobacteria	Ochrobactrum	Ochrobactrum cytisi	ref|NR_043184.1|	834/841 (99%)	>121008-06_H18_XIII-117-24_BGH-R.ab1	1812-CGGAACCTAGCATTTAGGTGACCTATAGAATAGGGCCCTCTAGATGCATGCTCGAGCGGCCGCCAGTGTGATGGATATCTGCAGAATTCCGAGTGTAGAGGTGAAATTCGTAGATATTCGGAGGAACACCAGTGGCGAAGGCGGCTCACTGGACCATTACTGACGCTGAGGTGCGAAAGCGTGGGGTGCAAACAGGATTAGATACCCTGGTAGTCCACGCCGTAAACGATGAATGTTAGCCGTTGGGGAGTTTACTCTTCGGTGGCGCAGCTAACGCATTAAACATTCCGCCTGGGGAGTACGGTCGCAAGATTAAAACTCAAAGGAATTGACGGGGGCCCGCACAAGCGGTGGAGCATGTGGTTTAATTCGAAGTAACGCGCAGAACCTTACC…
XIII-34-1	dusty	NAf	M	20110923	Cultured	Proteobacteria; Betaproteobacteria; Burkholderiales; Burkholderiaceae; Ralstonia	Proteobacteria	Betaproteobacteria	Ralstonia	Ralstonia pickettii	ref|NR_114126.1|	1333/1357(98%)	>131209-36_A01_XIII-308-1_27F.ab1	1359AGTGGGGGCATGCCTTACCATGCAAGTCGAACGGCAGCATGATCTAGCTTGCTAGATTGATGGCGAGTGGCGAACGGGTGAGTAATACATCGGAACGTGCCCTGTAGTGGGGGATAACTAGTCGAAAGATTAGCTAATACCGCATACGACCTGAGGGTGAAAGTGGGGGACCGCAAGGCCTCATGCTATAGGAGCGGCCGATGTCTGATTAGCTAGTTGGTGAGGTAAAGGCTCACCAAGGCGACGATCAGTAGCTGGTCTGAGAGGACGATCAGCCACACTGGGACTGAGACACGGCCCAGACTCCTACGGGAGGCAGCAGTGGGGAATTTTGGACAATGGGCGAAAGCCTGATCCAGCAATGCCGCGTGTGTGAAGAAGGCCTTCGGGTTGTA…
XIII-34-1	dusty	NAf	M	20110923	Cultured	Proteobacteria; Gammaproteobacteria; Enterobacteriales; Enterobacteriaceae; Klebsiella	Proteobacteria	Gammaproteobacteria	Klebsiella	Klebsiella oxytoca	ref|NR_041749.1|	1325/1345(99%)	>131209-36_K01_XIII-308-6_27F.ab1	1350GATGGGGGGGCAGGTCTACACATGCAAGTCGAACGGTAGCACAGAGAGCTTGCTCTCGGGTGACGAGTGGCGGACGGGTGAGTAATGTCTGGGAAACTGCCCGATGGAGGGGGATAACTACTGGAAACGGTAGCTAATACCGCATAACGTCGCAAGACCAAAGAGGGGGACCTTCGGGCCTCTTGCCATCGGATGTGCCCAGATGGGATTAGCTTGTAGGTGAGGTAACGGCTCACCTAGGCGACGATCCCTAGCTGGTCTGAGAGGATGACCAGCCACACTGGAACTGAGACACGGTCCAGACTCCTACGGGAGGCAGCAGTGGGGAATATTGCACAATGGGCGCAAGCCTGATGCAGCCATGCCGCGTGTATGAAGAAGGCCTTCGGGTTGTA…
XIII-36-1	dusty		M	20110924	Cultured	Actinobacteria; Actinobacteria; Micrococcales; Microbacteriaceae; Microbacterium	Actinobacteria	Actinobacteria	Microbacterium	Microbacterium oleivorans	ref|NR_042262.1|	1107/1133(98%)	>131209-36_A03_XIII-308-9_27F.ab1	1131GACGTGGCGGGTGCTTACCATGCAAGTCGAACGGTGAAGCAGAGCTTGCTCTGTGGATCAGTGGCGAACGGGTGAGTAACACGTGAGCAACCTGCCCTTGACTCTGGGATAAGCGCTGGAAACGGCGTCTAATACCGGATATGAGCTGCGATCGCATGGTCAGCAGTTGGAAAGATTTTTCGGTCTGGGATGGGCTCACGGCCTATCAGCTTGTTGGTGAGGTAATGGCTCACCAAGGCGTCGACGGGTAGCCGGCCTGAGAGGGTGACCGGCCACACTGGGACTGAGACACGGCCCAGACTCCTACGGGAGGCAGCAGTGGGGAATATTGCACAATGGGCGAAAGCCTGATGCAGCAACGCCGCGTGAGGGATGACGGCCTTCGGGTTGTAAAC…
XIII-36-1	dusty		M	20110924	Cultured	Actinobacteria; Actinobacteria; Micrococcales; Micrococcaceae; Kocuria	Actinobacteria	Actinobacteria	Kocuria	Kocuria polaris	ref|NR_028924.1|	1339/1385(97%)	>131209-36_C03_XIII-308-10_27F.ab1	1389CGGGGGCGGCGTGCTTACCATGCAAGTCGAACGATGATGCCCAGCTTGCTGGGCGGATTAGTGGCGAACGGGTGAGTAATACGTGAGTAACCTGCCCTTGACTCTGGGATAAGCCTGGGAAACTGGGTCTAATACTGGATACTACCGTCCACCGCATGGTGGGTGGTGGAAAGGGTTTTACTGGTTTTGGATGGGCTCACGGCCTATCAGCTTGTTGGTGGGGTAATGGCTCACCAAGGCGACGACGGGTAGCCGGCCTGAGAGGGTGACCGGCCACACTGGGACTGAGACACGGCCCAGACTCCTACGGGAGGCAGCAGTGGGGAATATTGCACAATGGGCGGAAGCCTGATGCAGCGACGCCGCGTGAGGGATGACGGCCTTCGGGTTGTAAA…
XIII-36-1	dusty		M	20110924	Cultured	Deinococcus-Thermus; Deinococci; Deinococcales; Deinococcaceae; Deinococcus	Deinococcus-Thermus	Deinococci	Deinococcus	Deinococcus ficus	ref|NR_043282.1|	1354/1389(97%)	>131209-36_G03_XIII-308-12_27F.ab1	1441GCAGTGGCGGCGTGCTTAGACTGCAAGTCGAACGCAGTCTTCGGACTGAGTGGCGCACGGGTGAGTAACACGTAACTGACCTACCCCCAAGTCGCGGATAACTGGCCGAAAGGTCAGCTAATACGTGATGTGATGTCCCCTTTCTGGGGGGCCATTAAAGGTTTACTGCTTGGGGATGGGGTTGCGTTCCATCAGCTAGTTGGCGGGGTAAAGGCCCACCAAGGCAACGACGGATAGCCGGCCTGAGAGGGTGGCCGGCCACAGGGGCACTGAGACACGGGTCCCACTCCTACGGGAGGCAGCAGTTAGGAATCTTCCACAATGGGCGAAAGCCTGATGGAGCGACGCCGCGTGAGGGATGAAGGTTCTCGGATCGTAAACCTCTGAATCAGGGA…
XIII-36-1	dusty		M	20110924	Uncultured	Firmicutes; Bacilli; Bacillales; Planococcaceae; Planomicrobium	Firmicutes	Bacilli	Planomicrobium	Planomicrobium mcmeekinii	ref|NR_024881.1|	806/830 (97%)	>121025-15_C21_XIII-123-26_BGH-R.ab1	1331GGGCTACCCTACATTTAGGTGACCTATAGAATAGGGCCCTCTAGATGCATGCTCGAGCGGCCGCCAGTGTGATGGATATCTGCAGAATTCCATGTGTAGCGGTGAAATGCGTAGAGATGTGGAGGAACACCAGTGGCGAAGGCGACTTTCTGGTCTGTAACTGACGCTGAGGCGCGAGAGCGTGGGGAGCAAACGGGATTAGATACCCTGGTAGTCCACGCCGTAAACGATGAGTGCTAAGTGTTAGGGGGTTTCCGCCCCTTAGTGCTGCAGCTAACGCATTAAGCACTCCGCCTGGGGAGTACGGCCGCAAGGCTAAAACTCAAAGGAATTGACGGGGGCCCGCACAAGCGGTGGAGCATGTGGTTTAATTCGAAGCAACGCGAAGAACCTTA…
XIII-36-1	dusty		M	20110924	Uncultured	Proteobacteria; Alphaproteobacteria; Sphingomonadales; Sphingomonadaceae; Sphingomonas	Proteobacteria	Alphaproteobacteria	Sphingomonas	Sphingomonas trueperi	ref|NR_026338.1|	818/845 (97%)	>121008-06_A19_XIII-117-25_BGH-R.ab1	1498CCGAACCCAGCATTTAGGTGAACTATAGAATAGGGCCCTCTAGATGCATGCTCGAGCGGCCGCCAGTGTGATGGATATCTGCAGAATTCCGAGTGTAGAGGTGAAATTCGTAGATATTCGGAAGAACACCAGTGGCGAAGGCGGCTCACTGGCTTGGTATTGACGCTGAGGTGCGAAGGCGTGGGGAGCAAACAGGATTAGATACCCTGGTAGTCCACGCCGTAAACGATGATAACTAGCTGTCGGGGCACATGGTGTTTCGGTGGCGCAGCTAACGCATTAAGTTATCCGCCTGGGGAGTACGGTCGCAAGATTAAAACTCAAAGGAATCGACGGGGGCCTGCACAAGCGGTGGAGCATGTGGTTTAATTCGAAGCAACGCGCAGAACCTTACC…
XIII-36-1	dusty		M	20110924	Uncultured	Proteobacteria; Betaproteobacteria; Burkholderiales; Alcaligenaceae; Achromobacter	Proteobacteria	Betaproteobacteria	Achromobacter	Achromobacter xylosoxidans	ref|NR_044925.1|	825/835 (99%)	>121025-15_A21_XIII-123-25_BGH-R.ab1	1388GGCGTACCTACATTTAGGTGAACTATAGAATAGGGCCCTCTAGATGCATGCTCGAGCGGCCGCCAGTGTGATGGATATCTTCAGAATTCCGCGTAGCAGTGAAATGCGTAGATATGCGGAGGGACACCGATGGCGAAGGCAGCCTCCTGGGATAACACTGACGCTCATGCACGAAAGCGTGGGGAGCAAACAGGATTAGATACCCTGGTAGTCCACGCCCTAAACGATGTCAACTAGCTGTTGGGGCCTTCGGGCCTTGGTAGCGCAGCTAACGCGTGAAGTTGACCGCCTGGGGAGTACGGTCGCAAGATTAAAACTCAAAGGAATTGACGGGGACCCGCACAAGCGGTGGATGATGTGGATTAATTCGATGCAACGCGAAAAACCTTACCTAC…
XIII-42-1	clean		M	20111001	Cultured	Actinobacteria; Actinobacteria; Micrococcales; Microbacteriaceae; Microbacterium	Actinobacteria	Actinobacteria	Microbacterium	Microbacterium arthrosphaerae	ref|NR_117046.1|	1290/1342(96%)	>131209-36_M03_XIII-308-15_27F.ab1	1401GGGTCGTGGCGCGTGCTTACACATGCAGTCGAACGGTGAAGCCCAGCTTGCTGGGTGGATCAGTGGCGAACGGGTGAGTAACACGTGAGCAACCTGCCCTGGACTCTGGGATAAGCGCTGGAAACGGCGTCTAATACTGGATATGAACCACGAAGGCATCTTCAGTGGTTGGAAAGATTTTTCGGTCTGGGATGGGCTCGCGGCCTATCAGCTTGTTGGTGAGGTAATGGCTCACCAAGGCGTCGACGGGTAGCCGGCCTGAGAGGGTGACCGGCCACACTGGGACTGAGACACGGCCCAGACTCCTACGGGAGGCAGCAGTGGGGAATATTGCACAATGGGCGGAAGCCTGATGCAGCAACGCCGCGTGAGGGATGACGGCCTTCGGGTTGTAA…
XIII-42-1	clean		M	20111001	Cultured	Actinobacteria; Actinobacteria; Micrococcales; Micrococcaceae; Kocuria	Actinobacteria	Actinobacteria	Kocuria	Kocuria palustris	ref|NR_026451.1|	1371/1411(97%)	>131209-36_C05_XIII-308-18_27F.ab1	1432CAATTGGGGCGTGCTTACCATGCAAGTCGAACGCTGAAGCACAGCTTGCTGGTGTGGATGAGTGGCGAACGGGTGAGTAATACGTGAGTAACCTGCCCTTGACTCTGGGATAAGCCCGGGAAACTGGGTCTAATACTGGATGCTACATGTCACCGCATGGTGGTGTGTGGAAAGGGTTTACTGGTCTTGGATGGGCTCACGGCCTATCAGCTTGTTGGTGAGGTAATGGCTCACCAAGGCGACGACGGGTAGCCGGCCTGAGAGGGTGACCGGCCACACTGGGACTGAGACACGGCCCAGACTCCTACGGGAGGCAGCAGTGGGGAATATTGCACAATGGGCGAAAGCCTGATGCAGCGACGCCGCGTGAGGGATGACGGCCTTCGGGTTGTAAA…
XIII-42-1	clean		M	20111001	Cultured	Actinobacteria; Actinobacteria; Micrococcales; Micrococcaceae; Kocuria	Actinobacteria	Actinobacteria	Kocuria	Kocuria rosea	ref|NR_044871.1|	1290/1304(99%)	>131209-36_O03_XIII-308-16_27F.ab1	1315GGAAATGCCGCGTGCTTAACATGCAAGTCGAACGATGATGCCCAGCTTGCTGGGCGGATTAGTGGCGAACGGGTGAGTAATACGTGAGTAACCTGCCCTTGACTCTGGGATAAGCCTGGGAAACTGGGTCTAATACTGGATACTACCTCTTACCGCATGGTGGGTGGTGGAAAGGGTTTTACTGGTTTTGGATGGGCTCACGGCCTATCAGCTTGTTGGTGGGGTAATGGCTCACCAAGGCGACGACGGGTAGCCGGCCTGAGAGGGTGACCGGCCACACTGGGACTGAGACACGGCCCAGACTCCTACGGGAGGCAGCAGTGGGGAATATTGCACAATGGGCGGAAGCCTGATGCAGCGACGCCGCGTGAGGGATGACGGCCTTCGGGTTGTAA…
XIII-42-1	clean		M	20111001	Cultured	Firmicutes; Bacilli; Bacillales; Staphylococcaceae; Staphylococcus	Firmicutes	Bacilli	Staphylococcus	Staphylococcus arlettae	ref|NR_024664.1|	1327/1375(97%)	>131209-36_E05_XIII-308-19_27F.ab1	1469AGGTGCGGCATTGCTATACTGCAAGTCGAGCGAACAGATAAGGAGCTTGCTCCTTTGACGTTAGCGGCGGACGGGTGAGTAACACGTGGGTAACCTACCTATAAGACTGGAATAACTCCGGGAAACCGGGGCTAATGCCGGATAACATTTAGAACCGCATGGTTCTAAAGTGAAAGATGGTTTTGCTATCACTTATAGATGGACCCGCGCCGTATTAGCTAGTTGGTAAGGTAATGGCTTACCAAGGCAACGATACGTAGCCGACCTGAGAGGGTGATCGGCCACACTGGAACTGAGACACGGTCCAGACTCCTACGGGAGGCAGCAGTAGGGAATCTTCCGCAATGGGCGAAAGCCTGACGGAGCAACGCCGCGTGAGTGATGAAGGGTTTCGG…
XIII-49-2	dusty			20111025	Uncultured	Proteobacteria; Alphaproteobacteria; Caulobacterales; Caulobacteraceae; Phenylobacterium	Proteobacteria	Alphaproteobacteria	Phenylobacterium	Phenylobacterium immobile	ref|NR_026498.1|	1167/1261 (93%)	>121008-06_C16_XIII-117-3_BGH-R.ab1	1732CGGACCCTAGCTTTAGGTGACCTATAGAATAGGGCCCTCTAGATGCATGCTCGAGCGGCCGCCAGTGTGATGGATATCTGCAGAATTCGTCGACAACAGAGTTTGATCCTGGCTCAGAGCGAACGCTGGCGGCAGGCCTAATACATGCAAGTCGAGCGGCCCTTCGGGGCAGCGGCGGACGGGTGAGTAACGCGTGGGAATATGCCCTTTGGTACGGAACAACTGAGGGAAACTTCAGCTAATACCGTATGTGCCCTTCGGGGGAAAGATTTATCGCCATTGGAGTAGCCCGCGTTGGATTAGGCAGTTGGTGAGGTAAAGGCTCACCAAGCCGACGATCCATAGCTGGTCTGAGAGGATGATCAGCCACACTGGGACTGAGACACGGCCCAGAC…
XIII-49-2	dusty			20111025	Uncultured	Proteobacteria; Alphaproteobacteria; Caulobacterales; Caulobacteraceae; Phenylobacterium	Proteobacteria	Alphaproteobacteria	Phenylobacterium	Phenylobacterium immobile	ref|NR_026498.1|	1142/1228(93%)	>130730-09_I08_XIII-265-55_BGH-R.ab1	1930CGCTACTCTGCATTTAGGTGACCTATAGAATAGGGCCCTCTAGATGCATGCTCGAGCGGCCGCCAGTGTGATGGATATCTGCAGAATTCGTCGACAACAGAGTTTGATCCTGGCTCAGAGCGAACGCTGGCGGCAGGCCTAACACATGCAAGTCGAACGGCTCTTCGGAGCAGTGGCGGACGGGTGAGTAACGCGTGGGAACGTGCCCTTTGGTTCGGAACAACACAGGGAAACTTGTGCTAATACCGGATGAGCCCTTCGGGGGAAAGATTTATCGCCATTGGAGCGGCCCGCGTTGGATTAGGTAGTTGGTGGGGTAAAGGCCCACCAAGCCGACGATCCATAGCTGGTCTGAGAGGATGATCAGCCACACTGGGACTGAGACACGGCCCAGA…
XIII-49-2	dusty			20111025	Uncultured	Proteobacteria; Alphaproteobacteria; Caulobacterales; Caulobacteraceae; Phenylobacterium	Proteobacteria	Alphaproteobacteria	Phenylobacterium	Phenylobacterium zucineum	ref|NR_074119.1|	1138/1199(95%)	>130730-09_A12_XIII-265-67_BGH-R.ab1	1890GGCATACTCACATTTAGGTGACCTATAGAATAGGGCCCTCTAGATGCATGCTCGAGCGGCCGCCAGTGTGATGGATATCTGCAGAATTCGTCGACAACAGAGTTTGATCCTGGCTCAGAGCGAACGCTGGCGGCAGGCCTAATACATGCAAGTCGAGCGGCCCTTCGGGGCAGCGGCGGACGGGTGAGTAACGCGTGGGAATATGCCCTTTGGTACGGAACAACTGAGGGAAACTTCAGCTAATACCGTATGTGCCCTTCGGGGGAAAGATTTATCGCCATTGGAGTAGCCCGCGTTGGATTAGGCAGTTGGTGAGGTAAAGGCTCACCAAGCCGACGATCCATAGCTGGTCTGAGAGGATGATCAGCCACACTGGGACTGAGACACGGCCCAGA…
XIII-49-2	dusty			20111025	Uncultured	Proteobacteria; Alphaproteobacteria; Rhizobiales; Beijerinckiaceae; Methylovirgula	Proteobacteria	Alphaproteobacteria	Methylovirgula	Methylovirgula ligni	ref|NR_044611.1|	1122/1207 (93%)	>121025-15_C15_XIII-123-2_BGH-R.ab1	1525GGGCTACCTAGCATTTAGGTGACCTATAGAATAGGGCCCTCTAGATGCATGCTCGAGCGGCCGCCAGTGTGATGGATATCTGCAGAATTCGCGACAACAGAGTTTGATCCTGGCTCAGAACGAACGCTGGCGGCAGGCCTAACACATGCAAGTCGAACGCCGTAGCAATACGGAGTGGCAGACGGGTGAGTAACACGTGGGAACATGCCCTTTGGTTCGGAATAACTCAGGGAAACTTGAGCTAATACCGGATAAGCCCGAGAGGGGAAAGATTTATCGCCGAAGGATTGGCCCGCGTCCGATTAGCTAGTTGGTGAGGTAATGGCTCACCAAGGCGACGATCGGTAGCTGGTCTGAGAGGATGATCAGCCACACTGGGACTGAGACACGGCCCA…
XIII-49-2	dusty			20111025	Uncultured	Proteobacteria; Alphaproteobacteria; Rhizobiales; Methylocystaceae; Methylocystis	Proteobacteria	Alphaproteobacteria	Methylocystis	Methylocystis echinoides	ref|NR_025544.1|	1094/1185(92%)	>130730-09_O10_XIII-265-66_BGH-R.ab1	1851GGCTAACTTGCATTTAGGTGACCTATAGAATAGGGCCCTCTAGATGCATGCTCGAGCGGCCGCCAGTGTGATGGATATCTGCAGAATTCGCGACAACAGAGTTTGATCCTGGCTCAGAACGAACGCTGGCGGCAGGCCTAACACATGCAAGTCGAACGCCGTAGCAATACGGAGTGGCAGACGGGTGAGTAACACGTGGGAACATGCCCTTTGGTTCGGAATAACTCAGGGAAACTTGAGCTAATACCGGATAAGCCCGAGAGGGGAAAGATTTATCGCCGAAGGATTGGCCCGCGTCCGATTAGCTAGTTGGTGAGGTAATGGCTCACCAAGGCGACGATCGGTAGCTGGTCTGAGAGGATGATCAGCCACACTGGGACTGAGACACGGCCCAG…
XIII-49-2	dusty			20111025	Uncultured	Proteobacteria; Betaproteobacteria; Burkholderiales; Burkholderiaceae; Ralstonia	Proteobacteria	Betaproteobacteria	Ralstonia	Ralstonia pickettii	ref|NR_043152.1|	835/837(99%)	>130730-09_K08_XIII-265-56_BGH-R.ab1	1859GGCGAACCAGCATTTAGGTGAACTATAGAATAGGGCCCTCTAGATGCATGCTCGAGCGGCCGCCAGTGTGATGGATATCTGCAGAATTCCACGTGTAGCAGTGAAATGCGTAGAGATGTGGAGGAATACCGATGGCGAAGGCAGCCCCCTGGGATAACACTGACGCTCATGCACGAAAGCGTGGGGAGCAAACAGGATTAGATACCCTGGTAGTCCACGCCCTAAACGATGTCAACTAGTTGTTGGGGATTCATTTCCTTAGTAACGTAGCTAACGCGTGAAGTTGACCGCCTGGGGAGTACGGTCGCAAGATTAAAACTCAAAGGAATTGACGGGGACCCGCACAAGCGGTGGATGATGTGGATTAATTCGATGCAACGCGAAAAACCTTACCT…
XIII-49-2	dusty			20111025	Uncultured	Proteobacteria; Betaproteobacteria; Burkholderiales; Burkholderiaceae; Ralstonia	Proteobacteria	Betaproteobacteria	Ralstonia	Ralstonia pickettii	ref|NR_102967.1|	835/837(99%)	>130730-09_C12_XIII-265-68_BGH-R.ab1	1945- GACTAAGCTAGCATTTAGGTGACCTATAGAATAGGGCCCTCTAGATGCATGCTCGAGCGGCCGCCAGTGTGATGGATATCTGCAGAATTCCACGTGTAGCAGTGAAATGCGTAGAGATGTGGAGGAATACCGATGGCGAAGGCAGCCCCCTGGGATAACACTGACGCTCATGCACGAAAGCGTGGGGAGCAAACAGGATTAGATACCCTGGTAGTCCACGCCCTAAACGATGTCAACTAGTTGTTGGGGATTCATTTCCTTAGTAACGTAGCTAACGCGTGAAGTTGACCGCCTGGGGAGTACGGTCGCAAGATTAAAACTCAAAGGAATTGACGGGGACCCGCACAAGCGGTGGATGATGTGGATTAATTCGATGCAACGCGAAAAACCTTA…
XIII-49-2	dusty			20111025	Uncultured	Proteobacteria; Betaproteobacteria; Burkholderiales; Comamonadaceae; Pelomonas	Proteobacteria	Betaproteobacteria	Pelomonas	Pelomonas saccharophila	ref|NR_024710.1|	827/836(99%)	>130730-09_C08_XIII-265-52_BGH-R.ab1	1924GCGTAACCTGCATTTAGGTGACCTATAGAATAGGGCCCTCTAGATGCATGCTCGAGCGGCCGCCAGTGTGATGGATATCTGCAGAATTCCGCGTGTAGCAGTGAAATGCGTAGATATGCGGAGGAACACCGATGGCGAAGGCAATCCCCTGGGCCTGCACTGACGCTCATGCACGAAAGCGTGGGGAGCAAACAGGATTAGATACCCTGGTAGTCCACGCCCTAAACGATGTCAACTGGTTGTTGGGAGGGTTTCTTCTCAGTAACGTAGCTAACGCGTGAAGTTGACCGCCTGGGGAGTACGGCCGCAAGGTTGAAACTCAAAGGAATTGACGGGGACCCGCACAAGCGGTGGATGATGTGGTTTAATTCGATGCAACGCGAAAAACCTTACCT…
XIII-49-2	dusty			20111025	Uncultured	Proteobacteria; Betaproteobacteria; Burkholderiales; Comamonadaceae; Pelomonas	Proteobacteria	Betaproteobacteria	Pelomonas	Pelomonas saccharophila	ref|NR_024710.1|	825/835(99%)	>130730-09_E10_XIII-265-61_BGH-R.ab1	1953GGCTAACCAGCATTTAGGTGACCTATAGAATAGGGCCCTCTAGATGCATGCTCGAGCGGCCGCCAGTGTGATGGATATCTGCAGAATTCCGCGTGTAGCAGTGAAATGCGTAGATATGCGGAGGAACACCGATGGCGAAGGCAATCCCCTGGGCCTGCACTGACGCTCATGCACGAAAGCGTGGGGAGCAAACAGGATTAGATACCCTGGTAGTCCACGCCCTAAACGATGTCAACTGGTTGTTGGGAGGGTTTCTTCTCAGTAACGTAGCTAACGCGTGAAGTTGACCGCCTGGGGAGTACGGCCGCAGGGTTGAAACTCAAAGGAATTGACGGGGACCCGCACAAGCGGTGGATGATGTGGTTTAATTCGATGCAACGCGAAAAACCTTACCT…
XIII-49-2	dusty			20111025	Uncultured	Proteobacteria; Betaproteobacteria; Burkholderiales; Comamonadaceae; Pelomonas	Proteobacteria	Betaproteobacteria	Pelomonas	Pelomonas saccharophila	ref|NR_024710.1|	826/835(99%)	>130730-09_G10_XIII-265-62_BGH-R.ab1	2015GGCTACCCAGCATTTAGGTGAACTATAGAATAGGGCCCTCTAGATGCATGCTCGAGCGGCCGCCAGTGTGATGGATATCTGCAGAATTCCGCGTGTAGCAGTGAAATGCGTAGATATGCGGAGGAACACCGATGGCGAAGGCAATCCCCTGGGCCTGCACTGACGCTCATGCACGAAAGCGTGGGGAGCAAACAGGATTAGATACCCTGGTAGTCCACGCCCTAAACGATGTCAACTGGTTGTTGGGAGGGTTTCTTCTCAGTAACGTAGCTAACGCGTGAAGTTGACCGCCTGGGGAGTACGGCCGCAAGGTTGAAACTCAAAGGGATTGACGGGGACCCGCACAAGCGGTGGATGATGTGGTTTAATTCGATGCAACGCGAAAAACCTTACCT…
XIII-49-2	dusty			20111025	Uncultured	Proteobacteria; Betaproteobacteria; Burkholderiales; Comamonadaceae; Pelomonas	Proteobacteria	Betaproteobacteria	Pelomonas	Pelomonas saccharophila	ref|NR_024710.1|	825/836(99%)	>130730-09_G10_XIII-265-62_BGH-R.ab1	2015GGCTACCCAGCATTTAGGTGAACTATAGAATAGGGCCCTCTAGATGCATGCTCGAGCGGCCGCCAGTGTGATGGATATCTGCAGAATTCCGCGTGTAGCAGTGAAATGCGTAGATATGCGGAGGAACACCGATGGCGAAGGCAATCCCCTGGGCCTGCACTGACGCTCATGCACGAAAGCGTGGGGAGCAAACAGGATTAGATACCCTGGTAGTCCACGCCCTAAACGATGTCAACTGGTTGTTGGGAGGGTTTCTTCTCAGTAACGTAGCTAACGCGTGAAGTTGACCGCCTGGGGAGTACGGCCGCAAGGTTGAAACTCAAAGGGATTGACGGGGACCCGCACAAGCGGTGGATGATGTGGTTTAATTCGATGCAACGCGAAAAACCTTACCT…
XIII-49-2	dusty			20111025	Uncultured	Proteobacteria; Betaproteobacteria; Burkholderiales; Oxalobacteraceae; Massilia	Proteobacteria	Betaproteobacteria	Massilia	Massilia plicata	ref|NR_043309.1|	816/835(98%)	>130730-09_E12_XIII-265-69_BGH-R.ab1	2043GGCTAGCCTACCTTTAGGTGACCTATAGAATAGGGCCCTCTAGATGCATGCTCGAGCGGCCGCCAGTGTGATGGATATCTGCAGAATTCCACGTGTAGCAGTGAAATGCGTAGAGATGTGGAGGAACACCGATGGCGAAGGCAGCCCCCTGGGTCAAGATTGACGCTCATGCACGAAAGCGTGGGGAGCAAACAGGATTAGATACCCTGGTAGTCCACGCCCTAAACGATGTCTACTAGTTGTCGGGTCTTAATTGACTTGGTAACGCAGCTAACGCGTGAAGTAGACCGCCTGGGGAGTACGGTCGCAAGATTAAAACTCAAAGGAATTGACGGGGACCCGCACAAGCGGTGGATGATGTGGATTAATTCGATGCAACGCGAAAAACCCTACCT…
XIII-49-2	dusty			20111025	Uncultured	Proteobacteria; Betaproteobacteria; Burkholderiales; unclassified Burkholderiales; Burkholderiales Genera incertae sedis; Aquabacterium	Proteobacteria	Betaproteobacteria	Aquabacterium	Aquabacterium fontiphilum	ref|NR_044322.1|	806/821 (98%)	>121008-06_A16_XIII-117-1_BGH-R.ab1	1000-CCGCGTGTAGCAGTGAAATGCGTAGATATGCGGAGGAACACCGATGGCGAAGGCAATCCCCTGGACCTGTACTGACGCTCATGCACGAAAGCGTGGGGAGCAAACAGGATTAGATACCCTGGTAGTCCACGCCCTAAACGATGTCAACTGGTTGTTGGACGGCTTGCTGTTCAGTAACGAAGCTAACGCGTGAAGTTGACCGCCTGGGGAGTACGGCCGCAAGGTTGAAACTCAAAGGAATTGACGGGGACCCGCACAAGCGGTGGATGATGTGGTTTAATTCGATGCAACGCGAAAAACCTTACCTACCCTTGACATGTCAAGAATCTTGCAGAGATGTGAGAGTGCTCGAAAGAGAACTTGAACACAGGTGCTGCATGGCCGTCGTCAGCTC…
XIII-49-2	dusty			20111025	Uncultured	Proteobacteria; Betaproteobacteria; Burkholderiales; unclassified Burkholderiales; Burkholderiales Genera incertae sedis; Aquabacterium	Proteobacteria	Betaproteobacteria	Aquabacterium	Aquabacterium fontiphilum	ref|NR_044322.1|	809/825 (98%)	>121008-06_B16_XIII-117-2_BGH-R.ab1	1738CGGACCTTAGCATTTAGGTGACCTATAGAATAGGGCCCTCTAGATGCATGCTCGAGCGGCCGCCAGTGTGATGGATATCTGCAGAATTCCGCGTGTAGCAGTGAAATGCGTAGATATGCGGAGGAACACCGATGGCGAAGGCAATCCCCTGGACCTGTACTGACGCTCATGCACGAAAGCGTGGGGAGCAAACAGGATTAGATACCCTGGTAGTCCACGCCCTAAACGATGTCAACTGGTTGTTGGACGGCTTGCTGTTCAGTAACGAAGCTAACGCGTGAAGTTGACCGCCTGGGGAGTACGGCCGCAAGGTTGAAACTCAAAGGAATTGACGGGGACCCGCACAAGCGGTGGATGATGTGGTTTCATTCGATGCAACGCGAAAAACCTTACCT…
XIII-49-2	dusty			20111025	Uncultured	Proteobacteria; Betaproteobacteria; Burkholderiales; unclassified Burkholderiales; Burkholderiales Genera incertae sedis; Aquabacterium	Proteobacteria	Betaproteobacteria	Aquabacterium	Aquabacterium fontiphilum	ref|NR_044322.1|	813/826 (98%)	>121025-15_A15_XIII-123-1_BGH-R.ab1	1537GGCGACCTACATTTAGGTGACCTATAGAATAGGGCCCTCTAGATGCATGCTCGAGCGGCCGCCAGTGTGATGGATATCTGCAGAATTCCGCGTGTAGCAGTGAAATGCGTAGATATGCGGAGGAACACCGATGGCGAAGGCAATCCCCTGGACCTGTACTGACGCTCATGCACGAAAGCGTGGGGAGCAAACAGGATTAGATACCCTGGTAGTCCACGCCCTAAACGATGTCAACTGGTTGTTGGACGGCTTGCTGTTCAGTAACGAAGCTAACGCGTGAAGTTGACCGCCTGGGGAGTACGGCCGCAAGGTTGAAACTCAAAGGAATTGACGGGGACCCGCACAAGCGGTGGATGATGTGGTTTAATTCGATGCAACGCGAAAAACCTTACCTA…
XIII-49-2	dusty			20111025	Uncultured	Proteobacteria; Betaproteobacteria; Burkholderiales; unclassified Burkholderiales; Burkholderiales Genera incertae sedis; Aquabacterium	Proteobacteria	Betaproteobacteria	Aquabacterium	Aquabacterium fontiphilum	ref|NR_044322.1|	813/825 (99%)	>121025-15_E15_XIII-123-3_BGH-R.ab1	1580GGGCTACTAGCATTTAGGTGAACTATAGAATAGGGCCCTCTAGATGCATGCTCGAGCGGCCGCCAGTGTGATGGATATCTGCAGAATTCCGCGTGTAGCAGTGAAATGCGTAGATATGCGGAGGAACACCGATGGCGAAGGCAATCCCCTGGACCTGTACTGACGCTCATGCACGAAAGCGTGGGGAGCAAACAGGATTAGATACCCTGGTAGTCCACGCCCTAAACGATGTCAACTGGTTGTTGGACGGCTTGCTGTTCAGTAACGAAGCTAACGCGTGAAGTTGACCGCCTGGGGAGTACGGCCGCAAGGTTGAAACTCAAAGGAATTGACGGGGACCCGCACAAGCGGTGGATGATGTGGTTTAATTCGATGCAACGCGAAAAACCTTACCT…
XIII-49-2	dusty			20111025	Uncultured	Proteobacteria; Betaproteobacteria; Burkholderiales; unclassified Burkholderiales; Burkholderiales Genera incertae sedis; Aquabacterium	Proteobacteria	Betaproteobacteria	Aquabacterium	Aquabacterium fontiphilum	ref|NR_044322.1|	813/826 (98%)	>121025-15_G15_XIII-123-4_BGH-R.ab1	1634GGGCTAACTAACATTTAGGTGACCTATAGAATAGGGCCCTCTAGATGCATGCTCGAGCGGCCGCCAGTGTGATGGATATCTGCAGAATTCCGCGTGTAGCAGTGAAATGCGTAGATATGCGGAGGAACACCGATGGCGAAGGCAATCCCCTGGACCTGTACTGACGCTCATGCACGAAAGCGTGGGGAGCAAACAGGATTAGATACCCTGGTAGTCCACGCCCTAAACGATGTCAACTGGTTGTTGGACGGCTTGCTGTTCAGTAACGAAGCTAACGCGTGAAGTTGACCGCCTGGGGAGTACGGCCGCAAGGTTGAAACTCAAAGGAATTGACGGGGACCCGCACAAGCGGTGGATGATGTGGTTTAATTCGATGCAACGCGAAAAACCTTACC…
XIII-49-2	dusty			20111025	Uncultured	Proteobacteria; Betaproteobacteria; Burkholderiales; unclassified Burkholderiales; Burkholderiales Genera incertae sedis; Aquabacterium	Proteobacteria	Betaproteobacteria	Aquabacterium	Aquabacterium fontiphilum	ref|NR_044322.1|	812/825 (98%)	>121025-15_I15_XIII-123-5_BGH-R.ab1	1585GGGCTACCTGCATTTAGGTGACCTATAGAATAGGGCCCTCTAGATGCATGCTCGAGCGGCCGCCAGTGTGATGGATATCTGCAGAATTCCGCGTGTAGCAGTGAAATGCGTAGATATGCGGAGGAACACCGATGGCGAAGGCAATCCCCTGGACCTGTACTGACGCTCATGCACGAAAGCGTGGGGAGCAAACAGGATTAGATACCCTGGTAGTCCACGCCCTTAACGATGTCAACTGGTTGTTGGACGGCTTGCTGTTCAGTAACGAAGCTAACGCGTGAAGTTGACCGCCTGGGGAGTACGGCCGCAAGGTTGAAACTCAAAGGAATTGACGGGGACCCGCACAAGCGGTGGATGATGTGGTTTAATTCGATGCAACGCGAAAAACCTTACCT…
XIII-49-2	dusty			20111025	Uncultured	Proteobacteria; Betaproteobacteria; Burkholderiales; unclassified Burkholderiales; Burkholderiales Genera incertae sedis; Aquabacterium	Proteobacteria	Betaproteobacteria	Aquabacterium	Aquabacterium fontiphilum	ref|NR_044322.1|	814/826(99%)	>130730-09_A10_XIII-265-59_BGH-R.ab1	1820GGGCTACCCAGCATTTAGGTGACCTATAGAATAGGGCCCTCTAGATGCATGCTCGAGCGGCCGCCAGTGTGATGGATATCTGCAGAATTCCGCGTGTAGCAGTGAAATGCGTAGATATGCGGAGGAACACCGATGGCGAAGGCAATCCCCTGGGCCTGCACTGACGCTCATGCACGAAAGCGTGGGGAGCAAACAGGATTAGATACCCTGGTAGTCCACGCCCTAAACGATGTCAACTGGTTGTTGGACGGCTTGCTGTTCAGTAACGAAGCTAACGCGTGAAGTTGACCGCCTGGGGAGTACGGCCGCAAGGTTGAAACTCAAAGGAATTGACGGGGACCCGCACAAGCGGTGGATGATGTGGTTTAATTCGATGCAACGCGAAAAACCTTACC…
XIII-49-2	dusty			20111025	Uncultured	Proteobacteria; Betaproteobacteria; Burkholderiales; unclassified Burkholderiales; Burkholderiales Genera incertae sedis; Leptothrix	Proteobacteria	Betaproteobacteria	Leptothrix	Leptothrix cholodnii	ref|NR_074623.1|	825/835(99%)	>130730-09_M06_XIII-265-49_BGH-R.ab1	1831AGCTACTCAGCATTTAGGTGACCTATAGAATAGGGCCCTCTAGATGCATGCTCGAGCGGCCGCCAGTGTGATGGATATCTGCAGAATTCCGCGTGTAGCAGTGAAATGCGTAGATATGCGGAGGAACACCGATGGCGAAGGCAATCCCCTGGACCTGTACTGACGCTCATGCACGAAAGCGTGGGGAGCAAACAGGATTAGATACCCTGGTAGTCCACGCCCTAAACGATGTCAACTGGTTGTTGGACGGCTTGCTGTTCAGTAACGAAGCTAACGCGTGAAGTTGACCGCCTGGGGAGTACGGCCGCAAGGTTGAAACTCAAAGGAATTGACGGGGACCCGCACAAGCGGTGGATGATGTGGTTTAATTCGATGCAACGCGAAAAACCTTACCT…
XIII-49-2	dusty			20111025	Uncultured	Proteobacteria; Betaproteobacteria; Burkholderiales; unclassified Burkholderiales; Burkholderiales Genera incertae sedis; Leptothrix	Proteobacteria	Betaproteobacteria	Leptothrix	Leptothrix cholodnii	ref|NR_074623.1|	825/835(99%)	>130730-09_O06_XIII-265-50_BGH-R.ab1	1772GCCTACTCTGCATTTAGGTGACCTATAGAATAGGGCCCTCTAGATGCATGCTCGAGCGGCCGCCAGTGTGATGGATATCTGCAGAATTCCGCGTGTAGCAGTGAAATGCGTAGATATGCGGAGGAACACCGATGGCGAAGGCAATCCCCTGGACCTGTACTGACGCTCATGCACGAAAGCGTGGGGAGCAAACAGGATTAGATACCCTGGTAGTCCACGCCCTAAACGATGTCAACTGGTTGTTGGACGGCTTGCTGTTCAGTAACGAAGCTAACGCGTGAAGTTGACCGCCTGGGGAGTACGGCCGCAAGGTTGAAACTCAAAGGAATTGACGGGGACCCGCACAAGCGGTGGATGATGTGGTTTAATTCGATGCAACGCGAAAAACCTTACCT…
XIII-49-2	dusty			20111025	Uncultured	Proteobacteria; Betaproteobacteria; Burkholderiales; unclassified Burkholderiales; Burkholderiales Genera incertae sedis; Leptothrix	Proteobacteria	Betaproteobacteria	Leptothrix	Leptothrix cholodnii	ref|NR_074623.1|	826/836(99%)	>130730-09_A08_XIII-265-51_BGH-R.ab1	1838GGCCTACCTTGCATTTAGGTGACCTATAGAATAGGGCCCTCTAGATGCATGCTCGAGCGGCCGCCAGTGTGATGGATATCTGCAGAATTCCGCGTGTAGCAGTGAAATGCGTAGATATGCGGAGGAACACCGATGGCGAAGGCAATCCCCTGGACCTGTACTGACGCTCATGCACGAAAGCGTGGGGAGCAAACAGGATTAGATACCCTGGTAGTCCACGCCCTAAACGATGTCAACTGGTTGTTGGACGGCTTGCTGTTCAGTAACGAAGCTAACGCGTGAAGTTGACCGCCTGGGGAGTACGGCCGCAAGGTTGAAACTCAAAGGAATTGACGGGGACCCGCACAAGCGGTGGATGATGTGGTTTAATTCGATGCAACGCGAAAAACCTTACC…
XIII-49-2	dusty			20111025	Uncultured	Proteobacteria; Betaproteobacteria; Burkholderiales; unclassified Burkholderiales; Burkholderiales Genera incertae sedis; Leptothrix	Proteobacteria	Betaproteobacteria	Leptothrix	Leptothrix cholodnii	ref|NR_074623.1|	825/836(99%)	>130730-09_G08_XIII-265-54_BGH-R.ab1	1891AGCTACTCTGCATTTAGGTGACCTATAGAATAGGGCCCTCTAGATGCATGCTCGAGCGGCCGCCAGTGTGATGGATATCTGCAGAATTCCGCGTATAGCAGTGAAATGCGTAGATATGCGGAGGAACACCGATGGCGAAGGCAATCCCCTGGACCTGTACTGACGCTCATGCACGAAAGCGTGGGGAGCAAACAGGATTAGATACCCTGGTAGTCCACGCCCTAAACGATGTCAACTGGTTGTTGGACGGCTTGCTGTTCAGTAACGAAGCTAACGCGTGAAGTTGACCGCCTGGGGAGTACGGCCGCAAGGTTGAAACTCAAAGGAATTGACGGGGACCCGCACAAGCGGTGGATGATGTGGTTTAATTCGATGCAACGCGAAAAACCTTACCT…
XIII-49-2	dusty			20111025	Uncultured	Proteobacteria; Betaproteobacteria; Burkholderiales; unclassified Burkholderiales; Burkholderiales Genera incertae sedis; Leptothrix	Proteobacteria	Betaproteobacteria	Leptothrix	Leptothrix cholodnii	ref|NR_074623.1|	823/835(99%)	>130730-09_M08_XIII-265-57_BGH-R.ab1	1989GACAACCTCAGCATTTAGGTGACCTATAGAATAGGGCCCTCTAGATGCATGCTCGAGCGGCCGCCAGTGTGATGGATATCTGCAGAATTCCGCGTGTAGCAGTGAAATGCGTAGATATGCGGAGGAACACCGATGGCGAAGGCAATCCCCTGGACCTGTACTGACGCTCATGCACGAAAGCGTGGGGAGCAAACAGGATTAGATACCCTGGTAGTCCACGCCCTGAACGATGTCAACTGGTTGTTGGACGGCTTGCTGTTCAGTAACGAAGCTAACGCGTGAAGTTGACCGCCTGGGGAGTACGGCCGCAAGGTTGAAACTCAAAGGAATTGACGGGGACCCGCACAAGCGGTGGATGATGTGGTTTAATTCGATGCAACGCGAAAAACCTTACC…
XIII-49-2	dusty			20111025	Uncultured	Proteobacteria; Betaproteobacteria; Burkholderiales; unclassified Burkholderiales; Burkholderiales Genera incertae sedis; Leptothrix	Proteobacteria	Betaproteobacteria	Leptothrix	Leptothrix cholodnii	ref|NR_074623.1|	826/835(99%)	>130730-09_C10_XIII-265-60_BGH-R.ab1	1938GAGCTAACTTACATTTAGGTGACCTATAGAATAGGGCCCTCTAGATGCATGCTCGAGCGGCCGCCAGTGTGATGGATATCTGCAGAATTCCGCGTGTAGCAGTGAAATGCGTAGATATGCGGAGGAACACCGATGGCGAAGGCAATCCCCTGGACCTGTACTGACGCTCATGCACGAAAGCGTGGGGAGCAAACAGGATTAGATACCCTGGTAGTCCACGCCCTAAACGATGTCAACTGGTTGTTGGACGGCTTGCTGTTCAGTAACGAAGCTAACGCGTGAAGTTGACCGCCTGGGGAGTACGGCCGCAAGGTTGAAACTCAAAGGAATTGACGGGGACCCGCACAAGCGGTGGATGATGTGGTTTAATTCGATGCAACGCGAAAAACCTTACC…
XIII-49-2	dusty			20111025	Uncultured	Proteobacteria; Betaproteobacteria; Burkholderiales; unclassified Burkholderiales; Burkholderiales Genera incertae sedis; Leptothrix	Proteobacteria	Betaproteobacteria	Leptothrix	Leptothrix cholodnii	ref|NR_074623.1|	825/836(99%)	>130730-09_K10_XIII-265-64_BGH-R.ab1	1906GACTAACTAGCATTTAGGTGACCTATAGAATAGGGCCCTCTAGATGCATGCTCGAGCGGCCGCCAGTGTGATGGATATCTGCAGAATTCCGCGTGTAGCAGTGAAATGCGTAGATATGCGGAGGAACACCGATGGCGAAGGCAATCCCCTGGACCTGTACTGACGCTCATGCACGAAAGCGTGGGGAGCAAACAGGATTAGATACCCTGGTAGTCCACGCCCTAAACGATGTCAACTGGTTGTTGGACGGCTTGCTGTTCAGTAACGAAGCTAACGCGTGAAGTTGACCGCCTGGGGAGTACGGCCGCAAGGTTGAAACTCAAAGGAATTGACGGGGACCCGCACAAGCGGTGGATGATGTGGTTTAATTCGATGCAACGCGAAAAACCTTACCT…
XIII-49-2	dusty			20111025	Uncultured	Proteobacteria; Betaproteobacteria; Burkholderiales; unclassified Burkholderiales; Burkholderiales Genera incertae sedis; Methylibium	Proteobacteria	Betaproteobacteria	Methylibium	Methylibium petroleiphilum	ref|NR_041768.1|	820/835(98%)	>130730-09_K12_XIII-265-72_BGH-R.ab1	1916GGCGTACTCAGCATTTAGGTGAACTATAGAATAGGGCCCTCTAGATGCATGCTCGAGCGGCCGCCAGTGTGATGGATATCTGCAGAATTCCGCGTGTAGCAGTGAAATGCGTAGATATGCGGAGGAACACCGATGGCGAAGGCAATCCCCTGGGCCTGCACTGACGCTCATGCACGAAAGCGTGGGGAGCAAACAGGATTAGATACCCTGGTAGTCCACGCCCTAAACGATGTCAACTGGTTGTTGGACGGCTTGCTGTTCAGTAACGAAGCTAACGCGTGAAGTTGACCGCCTGGGGAGTACGGCCGCAAGGTTGAAACTCAAAGGAATTGACGGGGACCCGCACAAGCGGTGGATGATGTGGTTTAATTCGATGCAACGCGAAAAACCTTACC…
XIII-49-2	dusty			20111025	Uncultured	Proteobacteria; Betaproteobacteria; Burkholderiales; unclassified Burkholderiales; Burkholderiales Genera incertae sedis; Roseateles	Proteobacteria	Betaproteobacteria	Roseateles	Roseateles depolymerans	ref|NR_036813.1|	1056/1109(95%)	>130730-09_M10_XIII-265-65_BGH-R.ab1	1900CCCAACTTAGCATTTAGGTGACCTATAGAATAGGGCCCTCTAGATGCATGCTCGAGCGGCCGCCAGTGTGATGGATATCTGCAGAATTCGTCGACAACAGAGTTTGATCCTGGCTCAGATTGAACGCTGGCGGCACGCCTTACACATGCAAGTCGAACGGTAACGCGGGGCAACCTGGCGACGAGTGGCGAACGGGTGAGTAATGTATCGGAACGTGCCCAGTTGTGGGGGATAACTGCTCGAAAGAGCAGCTAATACCGCATACGACCTGAGGGTGAAAGCGGGGGATCGCAAGACCCCGCGCAATTGGAGCGGCCGATATCAGATTAGGTAGTTGGTGGGGTAAAGGCCTACCAAGCCTACGATCTGTAGCTGGTCTGAGAGGACGACCAGCC…
XIII-49-5	dusty			20111026	Cultured	Actinobacteria; Actinobacteria; Micrococcales; Microbacteriaceae; Microbacterium	Actinobacteria	Actinobacteria	Microbacterium	Microbacterium phyllosphaerae	ref|NR_025405.1|	1347/1406(96%)	>131209-36_A07_XIII-308-25_27F.ab1	1402GCAAGTGGCGGCGTGCTTACCATGCAAGTCGAACGATGAAGCCCAGCTTGCTGGGTGGATTAGTGGCGAACGGGTGAGTAACACGTGAGCAACCTGCCCCTGACTCTGGGATAAGCGCTGGAAACGGCGTCTAATACTGGATACGAGTAGCGATCGCATGGTCAGTTACTGGAAAGATTTTTTGGTTGGGGATGGGCTCGCGGCCTATCAGCTTGTTGGTGAGGTAATGGCTCACCAAGGCGTCGACGGGTAGCCGGCCTGAGAGGGTGACCGGCCACACTGGGACTGAGACACGGCCCAGACTCCTACGGGAGGCAGCAGTGGGGAATATTGCACAATGGGCGGAAGCCTGATGCAGCAACGCCGCGTGAGGGATGACGGCCTTCGGGTTGTAA…
XIII-49-5	dusty			20111026	Cultured	Firmicutes; Bacilli; Bacillales; Bacillaceae; Bacillus	Firmicutes	Bacilli	Bacillus	Bacillus aryabhattai	ref|NR_115953.1|	1328/1383(96%)	>131209-36_K07_XIII-308-30_27F.ab1	1457CACTGGCGGCGTGCTATACTGCAAGTCGAGCGAACTGATTAGAAGCTTGCTTCTATGACGTTAGCGGCGGACGGGTGAGTAACACGTGGGCAACCTGCCTGTAAGACTGGGATAACTTCGGGAAACCGAAGCTAATACCGGATAGGATCTTCTCCTTCATGGGAGATGATTGAAAGATGGTTTCGGCTATCACTTACAGATGGGCCCGCGGTGCATTAGCTAGTTGGTGAGGTAACGGCTCACCAAGGCAACGATGCATAGCCGACCTGAGAGGGTGATCGGCCACACTGGGACTGAGACACGGCCCAGACTCCTACGGGAGGCAGCAGTAGGGAATCTTCCGCAATGGACGAAAGTCTGACGGAGCAACGCCGCGTGAGTGATGAAGGCTTTCG…
XIII-49-5	dusty			20111026	Uncultured	Proteobacteria; Alphaproteobacteria; Sphingomonadales; Sphingomonadaceae; Sphingomonas	Proteobacteria	Alphaproteobacteria	Sphingomonas	Sphingomonas dokdonensis	ref|NR_043612.1|	809/840(96%)	>130408-14_C05_XIII-220-1_BGH-R.ab1	1786GCGACTTAGCATTTAGGTGACCTATAGAATAGGGCCCTCTAGATGCATGCTCGAGCGGCCGCCAGTGTGATGGATATCTGCAGAATTCCGAGTGTAGAGGTGAAATTCGTAGATATTCGGAGGAACACCAGTGGCGAAGGCGGCTCACTGGTCCATTACTGACGCTGAGGTGCGAAAGCGTGGGGAGCAAACAGGATTAGATACCCTGGTAGTCCACGCCGTAAACGATGAATGTTAGCCGTCGGGCAGTTTACTGTTCGGTGGCGCAGCTAACGCATTAAACATTCCGCCTGGGGAGTACGGTCGCAAGATCAAAACTCAAATGAATTGACGGGGGCCTGCACAAGCGGTGGAGCATGTGGTTTAATTCGAAGCAACGCGCAGAACCTTACCAG…
XIII-49-5	dusty			20111026	Uncultured	Proteobacteria; Alphaproteobacteria; Sphingomonadales; Sphingomonadaceae; Sphingomonas	Proteobacteria	Alphaproteobacteria	Sphingomonas	Sphingomonas koreensis	ref|NR_024998.1|	839/844 (99%)	>121025-15_K15_XIII-123-6_BGH-R.ab1	1629GGGCTACCTACATTTAGGTGACCTATAGAATAGGGCCCTCTAGATGCATGCTCGAGCGGCCGCCAGTGTGATGGATATCTGCAGAATTCCGAGTGTAGAGGTGAAATTCGTAGATATTCGGAAGAACACCAGTGGCGAAGGCGGCTCACTGGACTGGTATTGACGCTGAGGTGCGAAAGCGTGGGGAGCAAACAGGATTAGATACCCTGGTAGTCCACGCCGTAAACGATGATAACTAGCTGTCCGGGCACTTGGTGCCTGGGTGGCGCAGCTAACGCATTAAGTTATCCGCCTGGGGAGTACGGTCGCAAGATTAAAACTCAAAGGAATTGACGGGGGCCTGCACAAGCGGTGGAGCATGTGGTTTAATTCGAAGCAACGCGCAGAACCTTACC…
XIII-49-5	dusty			20111026	Uncultured	Proteobacteria; Alphaproteobacteria; Sphingomonadales; Sphingomonadaceae; Sphingomonas	Proteobacteria	Alphaproteobacteria	Sphingomonas	Sphingomonas koreensis	ref|NR_024998.1|	839/842 (99%)	>121025-15_M15_XIII-123-7_BGH-R.ab1	1545GGGCGTACCTGCATTTAGGTGACCTATAGAATAGGGCCCTCTAGATGCATGCTCGAGCGGCCGCCAGTGTGATGGATATCTGCAGAATTCCGAGTGTAGAGGTGAAATTCGTAGATATTCGGAAGAACACCAGTGGCGAAGGCGGCTCACTGGACTGGTATTGACGCTGAGGTGCGAAAGCGTGGGGAGCAAACAGGATTAGATACCCTGGTAGTCCACGCCGTAAACGATGATAACTAGCTGTCCGGGCACTTGGTGCCTGGGTGGCGCAGCTAACGCATTAAGTTATCCGCCTGGGGAGTACGGTCGCAAGATTAAAACTCAAAGGAATTGACGGGGGCCTGCACAAGCGGTGGAGCATGTGGTTTAATTCGAAGCAACGCGCAGAACCTTAC…
XIII-49-5	dusty			20111026	Uncultured	Proteobacteria; Alphaproteobacteria; Sphingomonadales; Sphingomonadaceae; Sphingomonas	Proteobacteria	Alphaproteobacteria	Sphingomonas	Sphingomonas koreensis	ref|NR_024998.1|	837/843(99%)	>130408-14_I05_XIII-220-4_BGH-R.ab1	1802GGCTTACTCAGCATTTAGGTGACCTATAGAATAGGGCCCTCTAGATGCATGCTCGAGCGGCCGCCAGTGTGATGGATATCTGCAGAATTCCGAGTGTAGAGGTGAAATTCGTAGATATTCGGAAGAACACCAGTGGCGAAGGCGGCTCACTGGACTGGTATTGACGCTGAGGTGCGAAAGCGTGGGGAGCAAACAGGATTAGATACCCTGGTAGTCCACGCCGTAAACGATGATAACTAGCTGTCCGGGCACTTGGTGCTTGGGTGGCGCAGCTAACGCATTAAGTTATCCGCCTGGGGAGTACGGTCGCAAGATTAAAACTCAAAGGAATTGACGGGGGCCTGCACAAGCGGTGGAGCATGTGGTTTAATTCGAAGCAACGCGCAGAACCTTAC…
XIII-49-5	dusty			20111026	Uncultured	Proteobacteria; Alphaproteobacteria; Sphingomonadales; Sphingomonadaceae; Sphingomonas	Proteobacteria	Alphaproteobacteria	Sphingomonas	Sphingomonas koreensis	ref|NR_024998.1|	839/844(99%)	>130408-14_E07_XIII-220-10_BGH-R.ab1	2029AGTGGCCTTGCATTTAGGTGAACTATAGAATAGGGCCCTCTAGATGCATGCTCGAGCGGCCGCCAGTGTGATGGATATCTGCAGAATTCCGAGTGTAGAGGTGAAATTCGTAGATATTCGGAAGAACACCAGTGGCGAAGGCGGCTCACTGGACTGGTATTGACGCTGAGGTGCGAAAGCGTGGGGAGCAAACAGGATTAGATACCCTGGTAGTCCACGCCGTAAACGATGATAACTAGCTGTCCGGGCACTTGGTGCTTGGGTGGCGCAGCTAACGCATTAAGTTATCCGCCTGGGGAGTACGGTCGCAAGATTAAAACTCAAAGGAATTGACGGGGGCCTGCACAAGCGGTGGAGCATGTGGTTTAATTCGAAGCAACGCGCAGAACCTTACC…
XIII-49-5	dusty			20111026	Uncultured	Proteobacteria; Alphaproteobacteria; Sphingomonadales; Sphingomonadaceae; Sphingomonas	Proteobacteria	Alphaproteobacteria	Sphingomonas	Sphingomonas koreensis	ref|NR_024998.1|	837/844(99%)	>130408-14_E09_XIII-220-18_BGH-R.ab1	1870GCAGCTCGCATTTAGGTGAACTATAGAATAGGGCCCTCTAGATGCATGCTCGAGCGGCCGCCAGTGTGATGGATATCTGCAGAATTCCGAGTGTAGAGGTGAAATTCGTAGATATTCGGAAGAACACCAGTGGCGAAGGCGGCTCACTGGACTGGTATTGACGCTGAGGTGCGAAAGCGTGGGGAGCAAACAGGATTAGATACCCTGGTAGTCCACGCCGTAAACGATGATAACTAGCTGTCCGGGCACTTGGTGCTTGGGTGGCGCAGCTAACGCATTAAGTTATCCGCCTGGGGAGTACGGTCGCAAGATTAAAACTCAAAGGAATTGACGGGGGCCTGCACAAGCGGTGGAGCATGTGGTTTAATTCGAAGCAACGCGCAGAACCTTACCAG…
XIII-49-5	dusty			20111026	Uncultured	Proteobacteria; Alphaproteobacteria; Sphingomonadales; Sphingomonadaceae; Sphingomonas	Proteobacteria	Alphaproteobacteria	Sphingomonas	Sphingomonas koreensis	ref|NR_024998.1|	837/842(99%)	>130408-14_I09_XIII-220-20_BGH-R.ab1	1812GGACCTTGCATTTAGGTGACCTATAGAATAGGGCCCTCTAGATGCATGCTCGAGCGGCCGCCAGTGTGATGGATATCTGCAGAATTCCGAGTGTAGAGGTGAAATTCGTAGATATTCGGAAGAACACCAGTGGCGAAGGCGGCTCACTGGACTGGTATTGACGCTGAGGTGCGAAAGCGTGGGGAGCAAACAGGATTAGATACCCTGGTAGTCCACGCCGTAAACGATGATAACTAGCTGTCCGGGCACTTGGTGCTTGGGTGGCGCAGCTAACGCATTAAGTTATCCGCCTGGGGAGTACGGTCGCAAGATTAAAACTCAAAGGAATTGACGGGGGCCTGCACAAGCGGTGGAGCATGTGGTTTAATTCGAAGCAACGCGCAGAACCTTACCAG…
XIII-49-5	dusty			20111026	Uncultured	Proteobacteria; Alphaproteobacteria; Sphingomonadales; Sphingomonadaceae; Sphingomonas	Proteobacteria	Alphaproteobacteria	Sphingomonas	Sphingomonas koreensis	ref|NR_024998.1|	805/834(97%)	>130408-14_K09_XIII-220-21_BGH-R.ab1	1175GGTCTTTCTTTTTAGGGGAACTATATGAATAAGGGCCTCTAGATGCATGCTCCAACGGCCGCCCGTGGGATGGATATCTGCCGAATTCCCAGTGGAGAGGTGAAATTCCTAGATATTCCGAAGAACACCAGTGGCGAAGGCGGCTCACTGGACTGGTATTGACGCTGAGGTGCCAAAGCCTGGGGAACAAACAGGATTAAATACCCTGGTAATCCACGCCGTAAACGATGATAACTAGCTGTCCGGGCACTTGGTGCTTGGGTGGCGCAGCTAACGCATTAAGTTATCCGCCTGGGGAGTACGGTCGCAAGATTAAAACTCAAAGGAATTGACGGGGGCCTGCACAAGCGGTGGAGCATGTGGTTTAATTCGAAGCAACGCGCAAAACCTTACCA…
XIII-49-5	dusty			20111026	Uncultured	Proteobacteria; Alphaproteobacteria; Sphingomonadales; Sphingomonadaceae; Sphingomonas	Proteobacteria	Alphaproteobacteria	Sphingomonas	Sphingomonas koreensis	ref|NR_024998.1|	839/842(99%)	>130408-14_O09_XIII-220-23_BGH-R.ab1	1775GGCGTACCTGCATTTAGGTGACACTATAGAATAGGGCCCTCTAGATGCATGCTCGAGCGGCCGCCAGTGTGATGGATATCTGCAGAATTCCGAGTGTAGAGGTGAAATTCGTAGATATTCGGAAGAACACCAGTGGCGAAGGCGGCTCACTGGACTGGTATTGACGCTGAGGTGCGAAAGCGTGGGGAGCAAACAGGATTAGATACCCTGGTAGTCCACGCCGTAAACGATGATAACTAGCTGTCCGGGCACTTGGTGCCTGGGTGGCGCAGCTAACGCATTAAGTTATCCGCCTGGGGAGTACGGTCGCAAGATTAAAACTCAAAGGAATTGACGGGGGCCTGCACAAGCGGTGGAGCATGTGGTTTAATTCGAAGCAACGCGCAGAACCTTAC…
XIII-49-5	dusty			20111026	Uncultured	Proteobacteria; Alphaproteobacteria; Sphingomonadales; Sphingomonadaceae; Sphingomonas	Proteobacteria	Alphaproteobacteria	Sphingomonas	Sphingomonas koreensis	ref|NR_024998.1|	839/844(99%)	>130408-14_I11_XIII-220-28_BGH-R.ab1	1879GGAACCTAACATTTAGGGTGACCTATAGAATAGGGCCCTCTAGATGCATGCTCGAGCGGCCGCCAGTGTGATGGATATCTGCAGAATTCCGAGTGTAGAGGTGAAATTCGTAGATATTCGGAAGAACACCAGTGGCGAAGGCGGCTCACTGGACTGGTATTGACGCTGAGGTGCGAAAGCGTGGGGAGCAAACAGGATTAGATACCCTGGTAGTCCACGCCGTAAACGATGATAACTAGCTGTCCGGGCACTTGGTGCCTGGGTGGCGCAGCTAACGCATTAAGTTATCCGCCTGGGGAGTACGGTCGCAAGATTAAAACTCAAAGGAATTGACGGGGGCCTGCACAAGCGGTGGAGCATGTGGTTTAATTCGAAGCAACGCGCAGAACCTTACC…
XIII-49-5	dusty			20111026	Uncultured	Proteobacteria; Alphaproteobacteria; Sphingomonadales; Sphingomonadaceae; Sphingomonas	Proteobacteria	Alphaproteobacteria	Sphingomonas	Sphingomonas koreensis	ref|NR_024998.1|	839/842(99%)	>130408-14_M13_XIII-220-38_BGH-R.ab1	1734CGCGACCCTTGCATTTAGGTGACCTATAGAATAGGGCCCTCTAGATGCATGCTCGAGCGGCCGCCAGTGTGATGGATATCTGCAGAATTCCGAGTGTAGAGGTGAAATTCGTAGATATTCGGAAGAACACCAGTGGCGAAGGCGGCTCACTGGACTGGTATTGACGCTGAGGTGCGAAAGCGTGGGGAGCAAACAGGATTAGATACCCTGGTAGTCCACGCCGTAAACGATGATAACTAGCTGTCCGGGCACTTGGTGCCTGGGTGGCGCAGCTAACGCATTAAGTTATCCGCCTGGGGAGTACGGTCGCAAGATTAAAACTCAAAGGAATTGACGGGGGCCTGCACAAGCGGTGGAGCATGTGGTTTAATTCGAAGCAACGCGCAGAACCTTAC…
XIII-49-5	dusty			20111026	Uncultured	Proteobacteria; Betaproteobacteria; Burkholderiales; Alcaligenaceae; Azohydromonas	Proteobacteria	Betaproteobacteria	Azohydromonas	Azohydromonas lata	ref|NR_041244.1|	1154/1282 (90%)	>121008-06_E16_XIII-117-5_BGH-R.ab1	1903GGCGACCAGCTTTAGGTGACCTATAGAATAGGGCCCTCTAGATGCATGCTCGAGCGGCCGCCAGTGTGATGGATATCTGCAGAATTCGTCGACAACAGAGTTTGATCCTGGCTCAGATTGAACGCTGGCGGCATGCCTTACACATGCAAGTCGAACGGTAACGGGCCTTCGGGTGCCGACGAGTGGCGAACGGGTGAGTAATGCATCGGAACGTGCCCAGTGGTGGGGGATAGCCCGGCGAAAGCCGGATTAATACCGCATACGACCTACGGGTGAAAGCGGGGACCTTTACGGGCCTCGCGCCATTGGAGCGGCCGATGTCAGATTAGGTAGTTGGTGGGGTAAAGGCCTACCAAGCCGACGATCTGTAGCTGGTCTGAGAGGACGACCAGCCA…
XIII-49-5	dusty			20111026	Uncultured	Proteobacteria; Betaproteobacteria; Burkholderiales; Alcaligenaceae; Azohydromonas	Proteobacteria	Betaproteobacteria	Azohydromonas	Azohydromonas lata	ref|NR_041244.1|	1094/1166(94%)	>130408-14_M05_XIII-220-6_BGH-R.ab1	1810GGGCCTACATTTAGGTGACCTATAGAATAGGGCCCTCTAGATGCATGCTCGAGCGGCCGCCAGTGTGATGGATATCTGCAGAATTCGTCGACAACAGAGTTTGATCCTGGCTCAGATTGAACGCTGGCGGCATGCCTTACACATGCAAGTCGAACGGTAACGGGCCTTCGGGTGCCGACGAGTGGCGAACGGGTGAGTAATGCATCGGAACGTGCCCAGTGGTGGGGGATAGCCCGGCGAAAGCCGGATTAATACCGCATACGACCTACGGGTGAAAGCGGGGACCTTTACGGGCCTCGCGCCATTGGAGCGGCCGATGTCAGATTAGGTAGTTGGTGGGGTAAAGGCCTACCAAGCCGACGATCTGTAGCTGGTCTGAGAGGACGACCAGCCAC…
XIII-49-5	dusty			20111026	Uncultured	Proteobacteria; Betaproteobacteria; Burkholderiales; Alcaligenaceae; Azohydromonas	Proteobacteria	Betaproteobacteria	Azohydromonas	Azohydromonas lata	ref|NR_041244.1|	941/972(97%)	>130408-14_G07_XIII-220-11_BGH-R.ab1	1562GGGGGCCTACATTTAGGTGACCTATAGAATAGGGCCCTCTAGATGCATGCTCGAGCGGCCGCCAGTGTGATGGATATCTGCAGAATTCGTCGACAACAGAGTTTGATCCTGGCTCAGATTGAACGCTGGCGGCATGCCTTACACATGCAAGTCGAACGGTAACGGGCCTTCGGGTGCCGACGAGTGGCGAACGGGTGAGTAATGCATCGGAACGTGCCCAGTGGTGGGGGATAGCCCGGCGAAAGCCGGATTAATACCGCATACGACCTACGGGTGAAAGCGGGGACCTTTACGGGCCTCGCGCCATTGGAGCGGCCGATGTCAGATTAGGTAGTTGGTGGGGTAAAGGCCTACCAAGCCGACGATCTGTAGCTGGTCTGAGAGGACGACCAGCC…
XIII-49-5	dusty			20111026	Uncultured	Proteobacteria; Betaproteobacteria; Burkholderiales; Comamonadaceae; Pseudacidovorax	Proteobacteria	Betaproteobacteria	Pseudacidovorax	Pseudacidovorax intermedius	ref|NR_044241.1|	824/835(99%)	>130408-14_G13_XIII-220-35_BGH-R.ab1	1828GGGACTCAGCATTTAGGTGACCTATAGAATAGGGCCCTCTAGATGCATGCTCGAGCGGCCGCCAGTGTGATGGATATCTGCAGAATTCCGCGTGTAGCAGTGAAATGCGTAGATATGCGGAGGAACACCGATGGCGAAGGCAATCCCCTGGGCCTGCACTGACGCTCATGCACGAAAGCGTGGGGAGCAAACAGGATTAGATACCCTGGTAGTCCACGCCCTAAACGATGTCAACTGGTTGTTGGGAATTAGTTTTCTCAGTAACGAAGCTAACGCGTGAAGTTGACCGCCTGGGGAGTACGGCCGCAAGGTTGAAACTCAAAGGAATTGACGGGGACCCGCACAAGCGGTGGATGATGTGGTTTAATTCGATGCAACGCGAAAAACCTTACCCA…
XIII-49-5	dusty			20111026	Uncultured	Proteobacteria; Betaproteobacteria; Burkholderiales; Oxalobacteraceae; Herbaspirillum	Proteobacteria	Betaproteobacteria	Herbaspirillum	Herbaspirillum huttiense	ref|NR_024698.1|	836/837(99%)	>130408-14_A11_XIII-220-24_BGH-R.ab1	1817CGTACTTAGCATTTAGGTGACCTATAGAATAGGGCCCTCTAGATGCATGCTCGAGCGGCCGCCAGTGTGATGGATATCTGCAGAATTCCACGTGTAGCAGTGAAATGCGTAGATATGTGGAGGAATACCGATGGCGAAGGCAGCCCCCTGGGATAACACTGACGCTCATGCACGAAAGCGTGGGGAGCAAACAGGATTAGATACCCTGGTAGTCCACGCCCTAAACGATGTCTACTAGTTGTCGGGTCTTAATTGACTTGGTAACGCAGCTAACGCGTGAAGTAGACCGCCTGGGGAGTACGGTCGCAAGATTAAAACTCAAAGGAATTGACGGGGACCCGCACAAGCGGTGGATGATGTGGATTAATTCGATGCAACGCGAAAAACCTTACCTA…
XIII-49-5	dusty			20111026	Uncultured	Proteobacteria; Betaproteobacteria; Burkholderiales; Oxalobacteraceae; Massilia	Proteobacteria	Betaproteobacteria	Massilia	Massilia lutea	ref|NR_043310.1|	821/834(98%)	>130408-14_G05_XIII-220-3_BGH-R.ab1	1793CCCCAATCTAGCTTTAGGTGAACTATAGAATAGGGCCCTCTAGATGCATGCTCGAGCGGCCGCCAGTGTGATGGATATCTGCAGAATTCCACGTGTAGCAGTGAAATGCGTAGAGATGTGGAGGAACACCGATGGCGAAGGCAGCCCCCTGGGTCAAGACTGACGCTCATGCACGAAAGCGTGGGGAGCAAACAGGATTAGATACCCTGGTAGTCCACGCCCTAAACGATGTCTACTAGTTGTCGGGTTTTAATTAACTTGGTAACGCAGCTAACGCGTGAAGTAGACCGCCTGGGGAGTACGGTCGCAAGATTAAAACTCAAAGGAATTGACGGGGACCCGCACAAGCGGTGGATGATGTGGATTAATTCGATGCAACGCGAAAAACCTTACCT…
XIII-49-5	dusty			20111026	Uncultured	Proteobacteria; Betaproteobacteria; Burkholderiales; Oxalobacteraceae; Massilia	Proteobacteria	Betaproteobacteria	Massilia	Massilia lutea	ref|NR_043310.1|	821/837(98%)	>130408-14_C07_XIII-220-9_BGH-R.ab1	1722AACTCTTAATAGAATAGGGGCCCTCTAGATGCATGCTCGAGCGGCCGCCAGTGTGATGGATATCTGCAGAATTCCACGTGTAGCAGTGAAATGCGTAGAGATGTGGAGGAACACCGATGGCGAAGGCAGCCCCCTGGGTCAAGACTGACGCTCATGCACGAAAGCGTGGGGAGCAAACAGGATTAGATACCCTGGTAGTCCACGCCCTAAACGATGTCTACTAGTTGTCGGGTTTTAATTAACTTGGTAACGCAGCTAACGCGTGAAGTAGACCGCCTGGGGAGTACGGTCGCAAGATTAAAACTCAAAGGAATTGACGGGGACCCGCACAAGCGGTGGATGATGTGGATTAATTCGATGCAACGCGAAAAACCTTACCTACCCTTGACATGGAA…
XIII-49-5	dusty			20111026	Uncultured	Proteobacteria; Betaproteobacteria; Burkholderiales; unclassified Burkholderiales; Burkholderiales Genera incertae sedis; Aquabacterium	Proteobacteria	Betaproteobacteria	Aquabacterium	Aquabacterium fontiphilum	ref|NR_044322.1|	814/826(99%)	>130408-14_M09_XIII-220-22_BGH-R.ab1	1702GCGAACTCTGCATTTAGGTGACCTATAGAATAGGGCCCTCTAGATGCATGCTCGAGCGGCCGCCAGTGTGATGGATATCTGCAGAATTCCGCGTGTAGCAGTGAAATGCGTAGATATGCGGAGGAACACCGATGGCGAAGGCAATCCCCTGGGCCTGCACTGACGCTCATGCACGAAAGCGTGGGGAGCAAACAGGATTAGATACCCTGGTAGTCCACGCCCTAAACGATGTCAACTGGTTGTTGGACGGCTTGCTGTTCAGTAACGAAGCTAACGCGTGAAGTTGACCGCCTGGGGAGTACGGCCGCAAGGTTGAAACTCAAAGGAATTGACGGGGACCCGCACAAGCGGTGGATGATGTGGTTTAATTCGATGCAACGCGAAAAACCTTACCT…
XIII-49-5	dusty			20111026	Uncultured	Proteobacteria; Betaproteobacteria; Burkholderiales; unclassified Burkholderiales; Burkholderiales Genera incertae sedis; Methylibium	Proteobacteria	Betaproteobacteria	Methylibium	Methylibium petroleiphilum	ref|NR_041768.1|	818/836 (98%)	>121008-06_D16_XIII-117-4_BGH-R.ab1	1738GGTACCTAGCATTTAGGTGACCTATAGAATAGGGCCCTCTAGATGCATGCTCGAGCGGCCGCCAGTGTGATGGATATCTGCAGAATTCCGCGTGTAGCAGTGAAATGCGTAGATATGCGGAGGAATACCGATGGCGAAGGCAATCCCCTGGGCCTGCACTGACGCTCATGCACGAAAGCGTGGGGAGCAAACAGGATTAGATACCCTGGTAGTCCACGCCCTAAACGATGTCAACTGGTTGTTGGACGGCTTGCTGTTCAGTAACGAAGCTAACGCGTGAAGTTGACCGCCTGGGGAGTACGGCCGCAAGGTTGAAACTCAAAGGAATTGACGGGGACCCGCACAAGCGGTGGATGATGTGGTTTAATTCGATGCAACGCGAAAAACCTTACCTA…
XIII-49-5	dusty			20111026	Uncultured	Proteobacteria; Betaproteobacteria; Burkholderiales; unclassified Burkholderiales; Burkholderiales Genera incertae sedis; Methylibium	Proteobacteria	Betaproteobacteria	Methylibium	Methylibium petroleiphilum	ref|NR_041768.1|	820/835 (98%)	>121025-15_O15_XIII-123-8_BGH-R.ab1	1444GGGCTACCCTAGCATTTAGGTGACCTATAGAATAGGGCCCTCTAGATGCATGCTCGAGCGGCCGCCAGTGTGATGGATATCTGCAGAATTCCGCGTGTAGCAGTGAAATGCGTAGATATGCGGAGGAACACCGATGGCGAAGGCAATCCCCTGGGCCTGCACTGACGCTCATGCACGAAAGCGTGGGGAGCAAACAGGATTAGATACCCTGGTAGTCCACGCCCTAAACGATGTCAACTGGTTGTTGGACGGCTTGCTGTTCAGTAACGAAGCTAACGCGTGAAGTTGACCGCCTGGGGAGTACGGCCGCAAGGTTGAAACTCAAAGGAATTGACGGGGACCCGCACAAGCGGTGGATGATGTGGTTTAATTCGATGCAACGCGAAAAACCTTAC…
XIII-49-5	dusty			20111026	Uncultured	Proteobacteria; Betaproteobacteria; Burkholderiales; unclassified Burkholderiales; Burkholderiales Genera incertae sedis; Methylibium	Proteobacteria	Betaproteobacteria	Methylibium	Methylibium petroleiphilum	ref|NR_041768.1|	819/836 (98%)	>121025-15_A17_XIII-123-9_BGH-R.ab1	1473GGGCTACCTAGCATTTAGGTGAACTATAGAATAGGGCCCTCTAGATGCATGCTCGAGCGGCCGCCAGTGTGATGGATATCTGCAGAATTCCGCGTGTAGCAGTGAAATGCGTAGATATGCGGAGGAACACCGATGGCGAAGGCAATCCCCTGGGCCTGCACTGACGCTCATGCACGAAAGCGTGGGGAGCAAACAGGATTAGATACCCTGGTAGTCCACGCCCTAAACGATGTCAACTGGTTGTTGGACGGCTTGCTGTTCAGTAACGAAGCTAACGCGTGAAGTTGACCGCCTGGGGAGTACGGCCGCAAGGTTGAAACTCAAAGGAATTGACGGGGACCCGCACAAGCGGTGGATGATGTGGTTTAATTCGATGCAACGCGAAAAACCTTACC…
XIII-49-5	dusty			20111026	Uncultured	Proteobacteria; Betaproteobacteria; Burkholderiales; unclassified Burkholderiales; Burkholderiales Genera incertae sedis; Methylibium	Proteobacteria	Betaproteobacteria	Methylibium	Methylibium petroleiphilum	ref|NR_041768.1|	818/834 (98%)	>121025-15_C17_XIII-123-10_BGH-R.ab1	1416GGGCGTACCAGCATTTAGGTGAACTATAGAATAGGGCCCTCTAGATGCATGCTCGAGCGGCCGCCAGTGTGATGGATCCTTATAAATTCCGCGTGTAGCAGTGAAATGCGTAGATATGCGGCGTAACACCGATGGCGAAGGCAATCCCCTGGGCCTGCACTGACGCTCATGCACGAAAGCGTGGGGAGCAAACAGGATTAGATACCCTGGTAGTCCACGCCCTAAACGATGTCAACTGGTTGTTGGACGGCTTGCTGTTCAGTAACGAAGCTAACGCGTGAAGTTGACCGCCTGGGGAGTACGGCCGCAAGGTTGAAACTCAAAGGAATTGACGGGGACCCGCACAAGCGGTGGATGATGTGGTTTAATTCGATGCAACGCGAAAAACCTTACCT…
XIII-49-5	dusty			20111026	Uncultured	Proteobacteria; Betaproteobacteria; Burkholderiales; unclassified Burkholderiales; Burkholderiales Genera incertae sedis; Methylibium	Proteobacteria	Betaproteobacteria	Methylibium	Methylibium petroleiphilum	ref|NR_041768.1|	818/836(98%)	>130408-14_O05_XIII-220-7_BGH-R.ab1	1797GGGGGCAGGTTCGATGTTTGCCGTATAGAATAGGGCCCTCTAGATGCATGCTCGAGCGGCCGCCAGTGTGATGGATATCTGCAGAATTCCGCGTGTAGCAGTGAAATGCGTAGATATGCGGAGGAACACCGATGGCGAAGGCAATCCCCTGGGCCTGCACTGACGCTCATGCACGAAAGCGTGGGGAGCAAACAGGATTAGATACCCTGGTAGTCCACGCCCTAAACGATGTCAACTGGTTGTTGGACGGCTTGCTGTTCGGTAACGAAGCTAACGCGTGAAGTTGACCGCCTGGGGAGTACGGCCGCAAGGTTGAAACTCAAAGGAATTGACGGGGACCCGCACAAGCGGTGGATGATGTGGTTTAATTCGATGCAACGCGAAAAACCTTACCT…
XIII-49-5	dusty			20111026	Uncultured	Proteobacteria; Betaproteobacteria; Burkholderiales; unclassified Burkholderiales; Burkholderiales Genera incertae sedis; Methylibium	Proteobacteria	Betaproteobacteria	Methylibium	Methylibium petroleiphilum	ref|NR_041768.1|	817/836(98%)	>130408-14_A07_XIII-220-8_BGH-R.ab1	1904GTGCCCTAGCATTTAGGTGACCTATAGAATAGGGCCCTCTAGATGCATGCTCGAGCGGCCGCCAGTGTGATGGATATCTGCAGAATTCCGCGTGTAGCAGTGAAATGCGTAGATATGCGGAGGAACACCGATGGCGAAGGCAATCCCCTGGGCCTGCACTGACGCTCATGCACGAAAGCGTGGGGAGCAAACAGGATTAGATACCCTGGTAGTCCACGCCCTAAACGATGTCAACTGGTTGTTGGACGGCTTGCTGTTCAGTAACGAAGCTAACGCGTGAAGTTAACCGCCTGGGGAGTACGGCCGCAAGGTTGAAACTCAAAGGAATTGACGGGGACCCGCACAAGCGATGGATGATGTGGTTTAATTCGATGCAACGCGAAAAACCTTACCTA…
XIII-49-5	dusty			20111026	Uncultured	Proteobacteria; Betaproteobacteria; Burkholderiales; unclassified Burkholderiales; Burkholderiales Genera incertae sedis; Methylibium	Proteobacteria	Betaproteobacteria	Methylibium	Methylibium petroleiphilum	ref|NR_041768.1|	819/835(98%)	>130408-14_A09_XIII-220-16_BGH-R.ab1	1778GGCTGCCCTGCATTTAGGTGACCTATAGAATAGGGCCCTCTAGATGCATGCTCGAGCGGCCGCCAGTGTGATGGATATCTGCAGAATTCCGCGTGTAGCAGTGAAATGCGTAGATATGCGGAGGAACACCGATGGCGAAGGCAATCCCCTGGGCCTGCACTGACGCTCATGCACGAAAGCGTGGGGAGCAAACAGGATTAGATACCCTGGTAGTCCACGCCCTAAACGATGTCAACTGGTTGTTGGACGGCTTGCTGTTCAGTAACGAAGCTAACGCGTGAAGTTGACCGCCTGGGGAGTACGGCCGCAAGGTTGAAACTCAAAGGAATTGACGGGGACCCGCACAAGCGGTGGACGATGTGGTTTAATTCGATGCAACGCGAAAAACCTTACCT…
XIII-49-5	dusty			20111026	Uncultured	Proteobacteria; Betaproteobacteria; Burkholderiales; unclassified Burkholderiales; Burkholderiales Genera incertae sedis; Methylibium	Proteobacteria	Betaproteobacteria	Methylibium	Methylibium petroleiphilum	ref|NR_041768.1|	820/836(98%)	>130408-14_C09_XIII-220-17_BGH-R.ab1	1824GGAACCTAGATTTAGGTGAACTATAGAATAGGGCCCTCTAGATGCATGCTCGAGCGGCCGCCAGTGTGATGGATATCTGCAGAATTCCGCGTGTAGCAGTGAAATGCGTAGATATGCGGAGGAACACCGATGGCGAAGGCAATCCCCTGGGCCTGCACTGACGCTCATGCACGAAAGCGTGGGGAGCAAACAGGATTAGATACCCTGGTAGTCCACGCCCTAAACGATGTCAACTGGTTGTTGGACGGCTTGCTGTTCAGTAACGAAGCTAACGCGTGAAGTTGACCGCCTGGGGAGTACGGCCGCAAGGTTGAAACTCAAAGGAATTGACGGGGACCCGCACAAGCGGTGGATGATGTGGTTTAATTCGATGCAACGCGAAAAACCTTACCTAC…
XIII-49-5	dusty			20111026	Uncultured	Proteobacteria; Betaproteobacteria; Burkholderiales; unclassified Burkholderiales; Burkholderiales Genera incertae sedis; Methylibium	Proteobacteria	Betaproteobacteria	Methylibium	Methylibium petroleiphilum	ref|NR_041768.1|	820/837(98%)	>130408-14_C11_XIII-220-25_BGH-R.ab1	2001CTTCAGCATTTAGGGTGACCTATAGAATAGGGCCCTCTAGATGCATGCTCGAGCGGCCGCCAGTGTGATGGATATCTGCAGAATTCCGCGTGTAGCAGTGAAATGCGTAGATATGCGGAGGAACACCGATGGCGAAGGCAATCCCCTGGGCCTGCACTGACGCTCATGCACGAAAGCGTGGGGAGCAAACAGGATTAGATACCCTGGTAGTCCACGCCCTAAACGATGTCAACTGGTTGTTGGACGGCTTGCTGTTCAGTAACGAAGCTAACGCGTGAAGTTGACCGCCTGGGGAGTACGGCCGCAAGGTTGAAACTCAAAGGAATTGACGGGGACCCGCACAAGCGGTGGATGATGTGGTTTAATTCGATGCAACGCGAAAAACCTTACCTACC…
XIII-49-5	dusty			20111026	Uncultured	Proteobacteria; Betaproteobacteria; Burkholderiales; unclassified Burkholderiales; Burkholderiales Genera incertae sedis; Methylibium	Proteobacteria	Betaproteobacteria	Methylibium	Methylibium petroleiphilum	ref|NR_041768.1|	819/837(98%)	>130408-14_E11_XIII-220-26_BGH-R.ab1	1809GGGACCTCTGCATTTAGGTGACCTATAGAATAGGGCCCTCTAGATGCATGCTCGAGCGGCCGCCAGTGTGATGGATATCTGCAGAATTCCGCGTGTAGCAGTGAAATGCGTAGATATGCGGAGGAACACCGATGGCAAAGGCAATCCCCTGGGCCTGCACTGACGCTCATGCACGAAAGCGTGGGGAGCAAACAGGATTAGATACCCTGGTAGTCCACGCCCTAAACGATGTCAACTGGTTGTTGGACGGCTTGCTGTTCAGTAACGAAGCTAACGCGTGAAGTTGACCGCCTGGGGAGTACGGCCGCAAGGTTGAAACTCAAAGGAATTGACGGGGACCCGCACAAGCGGTGGATGATGTGGTTTAATTCGATGCAACGCGAAAAACCTTACCT…
XIII-49-5	dusty			20111026	Uncultured	Proteobacteria; Betaproteobacteria; Burkholderiales; unclassified Burkholderiales; Burkholderiales Genera incertae sedis; Methylibium	Proteobacteria	Betaproteobacteria	Methylibium	Methylibium petroleiphilum	ref|NR_041768.1|	818/836(98%)	>130408-14_O11_XIII-220-31_BGH-R.ab1	1743CGGTACCAGCATTTAGGTGACCTATAGAATAGGGCCCTCTAGATGCATGCTCGAGCGGCCGCCAGTGTGATGGATATCTGCAGAATTCCGCGTGTAGCAGTGAAATGCGTAGATATGCGGAGGAATACCGATGGCGAAGGCAATCCCCTGGGCCTGCACTGACGCTCATGCACGAAAGCGTGGGGAGCAAACAGGATTAGATACCCTGGTAGTCCACGCCCTAAACGATGTCAACTGGTTGTTGGACGGCTTGCTGTTCAGTAACGAAGCTAACGCGTGAAGTTGACCGCCTGGGGAGTACGGCCGCAAGGTTGAAACTCAAAGGAATTGACGGGGACCCGCACAAGCGGTGGATGATGTGGTTTAATTCGATGCAACGCGAAAAACCTTACCTA…
XIII-49-5	dusty			20111026	Uncultured	Proteobacteria; Betaproteobacteria; Burkholderiales; unclassified Burkholderiales; Burkholderiales Genera incertae sedis; Methylibium	Proteobacteria	Betaproteobacteria	Methylibium	Methylibium petroleiphilum	ref|NR_041768.1|	819/836(98%)	>130408-14_A13_XIII-220-32_BGH-R.ab1	1692CGGACCTAGCTTTAGGTGACCTATAGAATAGGGCCCTCTAGATGCATGCTCGAGCGGCCGCCAGTGTGATGGATATCTGCAGAATTCCGCGTGTAGCAGTGAAATGCGTAGATATGCGGAGGAACACCGATGGCGAAGGCAATCCCCTGGGCCTGCACTGACGCTCATGCACGAAAGCGTGGGGAGCAAACAGGATTAGATACCCTGGTAGTCCACGCCCTAAACGATGTCAACTGGTTGTTGGACGGCTTGCTGTTCAGTAACGAAGCTAACGCGTGAAGTTGACCGCCTGGGGAGTACGGCCGCAAGGTTGAAACTCAAAGGAATTGACGGGGACCCGCACAAGCGGTGGATGATGTGGTTTAATTCGATGCAACGCGAAAAACCTTACCTAC…
XIII-49-5	dusty			20111026	Uncultured	Proteobacteria; Betaproteobacteria; Burkholderiales; unclassified Burkholderiales; Burkholderiales Genera incertae sedis; Methylibium	Proteobacteria	Betaproteobacteria	Methylibium	Methylibium petroleiphilum	ref|NR_041768.1|	817/835(98%)	>130408-14_C13_XIII-220-33_BGH-R.ab1	1809GAACTTTAGCATTTAGGTGACCTATAGAATAGGGCCCTCTAGATGCATGCTCGAGCGGCCGCCAGTGTGATGGATATCTGCAGAATTCCGCGTGTAGCAGTGAAATGCGTAGATATGCGGAGGAACACCGATGGCGAAGGCAATCCCCTGGGCCTGCACTGACGCTCATGCACGAAAGCGTGGGGAGCAAACAGGATTAGATACCCTGGTAGTCCACGCCCTAAACGATGTCAACTGGTTGTTGGACGGCTTGCTGTTCAGTAACGAAGCTAACGCGTGAAGTTAACCGCCTGGGGAGTACGGCCGCAAGGTTGAAACTCAAAGGAATTGACGGGGACCCGCACAAGCGATGGATGATGTGGTTTAATTCGATGCAACGCGAAAAACCTTACCTA…
XIII-49-5	dusty			20111026	Uncultured	Proteobacteria; Betaproteobacteria; Burkholderiales; unclassified Burkholderiales; Burkholderiales Genera incertae sedis; Methylibium	Proteobacteria	Betaproteobacteria	Methylibium	Methylibium petroleiphilum	ref|NR_041768.1|	816/835(98%)	>130408-14_E13_XIII-220-34_BGH-R.ab1	1864GAGACCTAGCATTTAGGTGACCTATAGAATAGGGCCCTCTAGATGCATGCTCGAGCGGCCGCCAGTGTGATGGATATCTGCAGAATTCCGCGTGTAGCAGTGAAATGCGTAGATATGCGGAGGAACACCGATGGCGAAGGCAATCCCCTGGGCCTGCACTGACGCTCATGCACGAAAGCGTGGGGAGCAAACAGGATTAGATACCCTGGTAGTCCACGCCCTAAACGATGTCAACTGGTTGTTGGACGGCTTGCTGTTCAGTAACGAAGCTAACGCGGGAAGTTGACCGCCTGGGGAGTACGGCCGCAAGGTTGAAACTCAAAGGAATTGACGGGGACCCGCACAAGCGGTGGATGATGTGGTTTAATTCGATGCAACGCGAAAAACCTTACCAA…
XIII-49-5	dusty			20111026	Uncultured	Proteobacteria; Betaproteobacteria; Burkholderiales; unclassified Burkholderiales; Burkholderiales Genera incertae sedis; Methylibium	Proteobacteria	Betaproteobacteria	Methylibium	Methylibium subsaxonicum	ref|NR_042651.1|	819/836 (98%)	>121008-06_F16_XIII-117-6_BGH-R.ab1	1911GCGGCCCTGCATTTAGGGTGAACTATAGAATAGGGCCCTCTAGATGCATGCTCGAGCGGCCGCCAGTGTGATGGATATCTGCAGAATTCCGCGTGTAGCAGTGAAATGCGTAGATATGCGGAGGAACACCGATGGCGAAGGCAATCCCCTGGGCCTGCACTGACGCTCATGCACGAAAGCGTGGGGAGCAAACAGGATTAGATACCCTGGTAGTCCACGCCCTAAACGATGTCAACTGGTTGTTGGACGGCTTGCTGTTCAGTAACGAAGCTAACGCGTGAAGTTGACCGCCTGGGGAGTACGGCCGCAAGGTTGAAACTCAAAGGAATTGACGGGGACCCGCACAAGCGGTGGATGATGTGGTTTAATTCGATGCAACGCGAAAAACCTTACCT…
XIII-49-5	dusty			20111026	Uncultured	Proteobacteria; Betaproteobacteria; Burkholderiales; unclassified Burkholderiales; Burkholderiales Genera incertae sedis; Piscinibacter	Proteobacteria	Betaproteobacteria	Piscinibacter	Piscinibacter aquaticus	ref|NR_043921.1|	575/605(95%)	>130408-14_K07_XIII-220-13_BGH-R.ab1	956GGGGCCAGCCTAAGGTCGCGGCCGCGAGACGGACGTGAACTATAGAATAGGGCCCTCTAGATGCATGCTCGAGCGGCCGCCAGTGTGATGGATATCTGCAGAATTCCGCGTGTAGCAGTGAAATGCGTAGATATGCGGAGGAACACCGATGGCGAAGGCAATCCCCTGGGCCTGCACTGACGCTCATGCACGAAAGCGTGGGGAGCAAACAGGATTAGATACCCTGGTAGTCCACGCCCTAAACGATGTCAACTGGTTGTTGGACGGCTTGCTGTTCAGTAACGAAGCTAACGCGTGAAGTTAACCGCCTGGGGAGTACGGCCGCAAGGTTGAAACTCAAAGGAATTGACGGGGACCCGCACAAGCGATGGATGATGTGGTTTAATTCGATGCAAC…
XIII-49-5	dusty			20111026	Uncultured	Proteobacteria; Betaproteobacteria; Burkholderiales; unclassified Burkholderiales; Burkholderiales Genera incertae sedis; Roseateles	Proteobacteria	Betaproteobacteria	Roseateles	Roseateles depolymerans	ref|NR_036813.1|	812/816(99%)	>130408-14_I13_XIII-220-36_BGH-R.ab1	1923GGACCATAATTTAAGTGACCTATAGAATAGGGCCCTCTAGATGCATGCTCGAGCGGCCGCCAGTGTGATGGATATCTGCAGAATTCCACGTGTAGCAGTGAAATGCGTAGATATGTGGAGGAACACCGATGGCGAAGGCAATCCCCTGGACCTGTACTGACGCTCATGCACGAAAGCGTGGGGAGCAAACAGGATTAGATACCCTGGTAGTCCACGCCCTAAACGATGTCAACTGGTTGTTGGGAGGGTTTCTTCTCAGTAACGTAGCTAACGCGTGAAGTTGACCGCCTGGGGAGTACGGCCGCAAGGTTGAAACTCAAAGGAATTGACGGGGACCCGCACAAGCGGTGGATGATGTGGTTTAATTCGATGCAACGCGAAAAACCTTACCTACC…
XIII-49-5	dusty			20111026	Uncultured	Proteobacteria; Betaproteobacteria; Burkholderiales; unclassified Burkholderiales; Burkholderiales Genera incertae sedis; Roseateles	Proteobacteria	Betaproteobacteria	Roseateles	Roseateles depolymerans	ref|NR_036813.1|	812/814(99%)	>130408-14_O13_XIII-220-39_BGH-R.ab1	1614GGCCTACTTAGCTTTAGGGTGACCTATAGAATAGGGCCCTCTAGATGCATGCTCGAGCGGCCGCCAGTGTGATGGATATCTGCAGAATTCCACGTGTAGCAGTGAAATGCGTAGATATGTGGAGGAACACCGATGGCGAAGGCAATCCCCTGGACCTGTACTGACGCTCATGCACGAAAGCGTGGGGAGCAAACAGGATTAGATACCCTGGTAGTCCACGCCCTAAACGATGTCAACTGGTTGTTGGGAGGGTTTCTTCTCAGTAACGTAGCTAACGCGTGAAGTTGACCGCCTGGGGAGTACGGCCGCAAGGTTGAAACTCAAAGGAATTGACGGGGACCCGCACAAGCGGTGGATGATGTGGTTTAATTCGATGCAACGCGAAAAACCTTACC…
XIII-49-5	dusty			20111026	Uncultured	Proteobacteria; Betaproteobacteria; Burkholderiales; unclassified Burkholderiales; Burkholderiales Genera incertae sedis; Roseateles	Proteobacteria	Betaproteobacteria	Roseateles	Roseateles terrae	ref|NR_042616.1|	286/290(99%)	>130214-58_L01_XIII-186-28_BGH-R.ab1	1826AACCGCACTCAGCATTTAGGTGACCTATAGAATAGGGCCCTCTAGATGCATGCTCGAGCGGCCGCCAGTGTGATGGATATCTGCAGAATTCCATCCCCCTCTACCGTACTCTAACCATGCAGTCACAAATGCAGTTCCCAGGTTGAGCCCGGGGATTTCACATCTGTCTTGCATAACCGCCTGCGCACGCTTTACGCCCAGTAATTCCAATTAACGCTTGCACCCTACGTATTACCGCGGCTGCTGGCACGTAGTTAGCCGGTGCTTATTCTTCAGGTACCGTCATCCCTCCGAAGTATTAGTTCAAAGGATTTCTTCCCTGACAAAAGCGGTTTACAACCCGAAGGCCTTCTTCCCGCACGCGGCATGGCAGGACAACCGGAGGAGTTGTCGAC…
XIII-49-5	dusty			20111026	Uncultured	Proteobacteria; Betaproteobacteria; Burkholderiales; unclassified Burkholderiales; Burkholderiales Genera incertae sedis; Roseateles	Proteobacteria	Betaproteobacteria	Roseateles	Roseateles terrae	ref|NR_042616.1|	286/290(99%)	>130214-58_M01_XIII-186-29_BGH-R.ab1	1513GGGGCAACTAGCATTTAGGTGACCTATAGAATAGGGCCCTCTAGATGCATGCTCGAGCGGCCGCCAGTGTGATGGATATCTGCAGAATTCCATCCCCCTCTACCGTACTCTAACCATGCAGTCACAAATGCAGTTCCCAGGTTGAGCCCGGGGATTTCACATCTGTCTTGCATAACCGCCTGCGCACGCTTTACGCCCAGTAATTCCAATTAACGCTTGCACCCTACGTATTACCGCGGCTGCTGGCACGTAGTTAGCCGGTGCTTATTCTTCAGGTACCGTCATCCCTCCGAAGTATTAGTTCAAAGGATTTCTTCCCTGACAAAAGCGGTTTACAACCCGAAGGCCTTCTTCCCGCACGCGGCATGGCAGGACAACCGGAGGAGTTGTCGACG…
XIII-49-5	dusty			20111026	Cultured	Proteobacteria; Gammaproteobacteria; Pseudomonadales; Moraxellaceae; Acinetobacter; Acinetobacter calcoaceticus/baumannii complex	Proteobacteria	Gammaproteobacteria	Acinetobacter	Acinetobacter soli	ref|NR_044454.1|	1297/1351(96%)	>131209-36_C07_XIII-308-26_27F.ab1	1438GAAGTGCGGCAGCTTACCATGCAAGTCGAGCGGAGTGATGGTGCTTGCACTATCACTTAGCGGCGGACGGGTGAGTAATGCTTAGGAATCTGCCTATTAGTGGGGGACAACATCTCGAAAGGGATGCTAATACCGCATACGTCCTACGGGAGAAAGCAGGGGATCACTTGTGACCTTGCGCTAATAGATGAGCCTAAGTCGGATTAGCTAGTTGGTGGGGTAAAGGCCTACCAAGGCGACGATCTGTAGCGGGTCTGAGAGGATGATCCGCCACACTGGGACTGAGACACGGCCCAGACTCCTACGGGAGGCAGCAGTGGGGAATATTGGACAATGGGGGGAACCCTGATCCAGCCATGCCGCGTGTGTGAAGAAGGCCTTATGGTTGTAAAGCA…
XIII-50-1	clean		M	20111103	Cultured	Actinobacteria; Actinobacteria; Micrococcales; Micrococcaceae; Arthrobacter	Actinobacteria	Actinobacteria	Arthrobacter	Arthrobacter globiformis	ref|NR_112192.1|	1354/1409(96%)	>131209-36_C09_XIII-308-34_27F.ab1	1421GGGACATGACGGCGTGCTTACCATGCAAGTCGAACGATGATCCGGTGCTTGCACCGGGGATTAGTGGCGAACGGGTGAGTAACACGTGAGTAACCTGCCCTTGACTCTGGGATAAGCCTGGGAAACTGGGTCTAATACCGGATATGACTCCTCATCGCATGGTGGGGGGTGGAAAGCTTTTGCGGTTTTGGATGGACTCGCGGCCTATCAGCTTGTTGGTGAGGTAATGGCTTACCAAGGCGACGACGGGTAGCCGGCCTGAGAGGGTGACCGGCCACACTGGGACTGAGACACGGCCCAGACTCCTACGGGAGGCAGCAGTGGGGAATATTGCACAATGGGCGCAAGCCTGATGCAGCGACGCCGCGTGAGGGATGACGGCCTTCGGGTTGTAA…
XIII-50-1	clean		M	20111103	Cultured	Actinobacteria; Actinobacteria; Micrococcales; Micrococcaceae; Kocuria	Actinobacteria	Actinobacteria	Kocuria	Kocuria rosea	ref|NR_044871.1|	1370/1408(97%)	>131209-36_K09_XIII-308-38_27F.ab1	1436GAACTTGCGGGTGCTTACCATGCAAGTCGAACGATGATGCCCAGCTTGCTGGGCGGATTAGTGGCGAACGGGTGAGTAATACGTGAGTAACCTGCCCTTGACTCTGGGATAAGCCTGGGAAACTGGGTCTAATACTGGATACTACCTCTTACCGCATGGTGGGTGGTGGAAAGGGTTTTACTGGTTTTGGATGGGCTCACGGCCTATCAGCTTGTTGGTGGGGTAATGGCTCACCAAGGCGACGACGGGTAGCCGGCCTGAGAGGGTGACCGGCCACACTGGGACTGAGACACGGCCCAGACTCCTACGGGAGGCAGCAGTGGGGAATATTGCACAATGGGCGGAAGCCTGATGCAGCGACGCCGCGTGAGGGATGACGGCCTTCGGGTTGTAAA…
XIII-50-1	clean		M	20111103	Cultured	Proteobacteria; Betaproteobacteria; Burkholderiales; Burkholderiaceae; Ralstonia	Proteobacteria	Betaproteobacteria	Ralstonia	Ralstonia pickettii	ref|NR_114126.1|	1336/1413(95%)	>131209-36_O07_XIII-308-32_27F.ab1	1402GATAGTGGCGCTGCCTTACCATGCAAGTCGAACGGCAGCATGATCTAGCTTGCTAGATTGATGGCGAGTGGCGAACGGGTGAGTAATACATCGGAACGTGCCCTGTAGTGGGGGATAACTAGTCGAAAGATTAGCTAATACCGCATACGACCTGAGGGTGAAAGTGGGGGACCGCAAGGCCTCATGCTATAGGAGCGGCCGATGTCTGATTAGCTAGTTGGTGAGGTAAAGGCTCACCAAGGCGACGATCAGTAGCTGGTCTGAGAGGACGATCAGCCACACTGGGACTGAGACACGGCCCAGACTCCTACGGGAGGCAGCAGTGGGGAATTTTGGACAATGGGCGAAAGCCTGATCCAGCAATGCCGCGTGTGTGAAGAAGGCCTTCGGGTTGT…
XIII-50-1	clean		M	20111103	Cultured	Proteobacteria; Betaproteobacteria; Burkholderiales; Burkholderiaceae; Ralstonia	Proteobacteria	Betaproteobacteria	Ralstonia	Ralstonia pickettii	ref|NR_114126.1|	1357/1417(96%)	>131209-36_A09_XIII-308-33_27F.ab1	1423GGGCTTGGCAGCATGCCTTACCATGCAAGTCGAACGGCAGCATGATCTAGCTTGCTAGATTGATGGCGAGTGGCGAACGGGTGAGTAATACATCGGAACGTGCCCTGTAGTGGGGGATAACTAGTCGAAAGATTAGCTAATACCGCATACGACCTGAGGGTGAAAGTGGGGGACCGCAAGGCCTCATGCTATAGGAGCGGCCGATGTCTGATTAGCTAGTTGGTGAGGTAAAGGCTCACCAAGGCGACGATCAGTAGCTGGTCTGAGAGGACGATCAGCCACACTGGGACTGAGACACGGCCCAGACTCCTACGGGAGGCAGCAGTGGGGAATTTTGGACAATGGGCGAAAGCCTGATCCAGCAATGCCGCGTGTGTGAAGAAGGCCTTCGGGTT…
XIII-50-1	clean		M	20111103	Cultured	Proteobacteria; Betaproteobacteria; Burkholderiales; Burkholderiaceae; Ralstonia	Proteobacteria	Betaproteobacteria	Ralstonia	Ralstonia pickettii	ref|NR_114126.1|	1390/1429(97%)	>131209-36_E09_XIII-308-35_27F.ab1	1444GGCAATGCCGCAGCCTTACACATGCAAGTCGAACGGCAGCATGATCTAGCTTGCTAGATTGATGGCGAGTGGCGAACGGGTGAGTAATACATCGGAACGTGCCCTGTAGTGGGGGATAACTAGTCGAAAGATTAGCTAATACCGCATACGACCTGAGGGTGAAAGTGGGGGACCGCAAGGCCTCATGCTATAGGAGCGGCCGATGTCTGATTAGCTAGTTGGTGAGGTAAAGGCTCACCAAGGCGACGATCAGTAGCTGGTCTGAGAGGACGATCAGCCACACTGGGACTGAGACACGGCCCAGACTCCTACGGGAGGCAGCAGTGGGGAATTTTGGACAATGGGCGAAAGCCTGATCCAGCAATGCCGCGTGTGTGAAGAAGGCCTTCGGGTTG…
XIII-50-1	clean		M	20111103	Cultured	Proteobacteria; Betaproteobacteria; Burkholderiales; Burkholderiaceae; Ralstonia	Proteobacteria	Betaproteobacteria	Ralstonia	Ralstonia pickettii	ref|NR_114126.1|	1386/1432(97%)	>131209-36_G09_XIII-308-36_27F.ab1	1437ACAAAGGGCGGCTGCCTTACCATGCAAGTCGAACGGCAGCATGATCTAGCTTGCTAGATTGATGGCGAGTGGCGAACGGGTGAGTAATACATCGGAACGTGCCCTGTAGTGGGGGATAACTAGTCGAAAGATTAGCTAATACCGCATACGACCTGAGGGTGAAAGTGGGGGACCGCAAGGCCTCATGCTATAGGAGCGGCCGATGTCTGATTAGCTAGTTGGTGAGGTAAAGGCTCACCAAGGCGACGATCAGTAGCTGGTCTGAGAGGACGATCAGCCACACTGGGACTGAGACACGGCCCACACTCCTACGGGAGGCAGCAGTGGGGAATTTTGGACAATGGGCGAAAGCCTGATCCAGCAATGCCGCGTGTGTGAAGAAGGCCTTCGGGTTG…
XIII-50-1	clean		M	20111103	Uncultured	Proteobacteria; Betaproteobacteria; Burkholderiales; Burkholderiaceae; Ralstonia	Proteobacteria	Betaproteobacteria	Ralstonia	Ralstonia pickettii	ref|NR_043152.1|	654/654 (100%)	>121008-06_A17_XIII-117-9_BGH-R.ab1	1740GCGAACTTGCATTTAGGTGACCTATAGAATAGGGCCCTCTAGATGCATGCTCGAGCGGCCGCCAGTGTGATGGATATCTGCAGAATTCTACCCCCCTCTGACACACTCTAGCCGTGCAGTCACCAATGCAATTCCCAAGTTAAGCTCGGGGATTTCACATCGGTCTTGCACAACCGCCTGCGCACGCTTTACGCCCAGTAATTCCGATTAACGCTTGGACCCTACGTATTACCGCGGCTGCTGGCACGTAGTTAGCCGGTCCTTATTCTTCCGGTACCGTCATCGACCCCAGGTATTAACCAGAGCCATTTCTTTCCGGACAAAAGTGCTTTACAACCCGAAGGCCTTCTTCACACACGCGGCATTGCTGGATCAGGCTTTCGCCCATTGTCCAA…
XIII-50-1	clean		M	20111103	Uncultured	Proteobacteria; Betaproteobacteria; Burkholderiales; Burkholderiaceae; Ralstonia	Proteobacteria	Betaproteobacteria	Ralstonia	Ralstonia solanacearum	ref|NR_044040.1|	824/835 (99%)	>121025-15_I17_XIII-123-13_BGH-R.ab1	1539GGCGTAACCAGCATTTAGGTGACCTATAGAATAGGGCCCTCTAGATGCATGCTCGAGCGGCCGCCAGTGTGATGGACCCCACATAAATTCCACGTGTAGCAGTGAAATGCGTAGAGATGTGGCGTAATACCGATGGCGAAGGCAGCCCCCTGGGATAACACTGACGCTCATGCACGAAAGCGTGGGGAGCAAACAGGATTAGATACCCTGGTAGTCCACGCCCTAAACGATGTCAACTAGTTGTTGGGGATTCATTTCCTTAGTAACGTAGCTAACGCGTGAAGTTGACCGCCTGGGGAGTACGGTCGCAAGATTAAAACTCAAAGGAATTGACGGGGACCCGCACAAGCGGTGGATGATGTGGATTAATTCGATGCAACGCGAAAAACCTTACC…
XIII-50-1	clean		M	20111103	Uncultured	Proteobacteria; Betaproteobacteria; Burkholderiales; Burkholderiaceae; Ralstonia	Proteobacteria	Betaproteobacteria	Ralstonia	Ralstonia syzygii	ref|NR_040803.1|	834/838 (99%)	>121008-06_G16_XIII-117-7_BGH-R.ab1	1850GGACCTAGCATTTAGGTGAACTATAGAATAGGGCCCTCTAGATGCATGCTCGAGCGGCCGCCAGTGTGATGGATATCTGCAGAATTCCACGTGTAGCAGTGAAATGCGTAGAGATGTGGAGGAATACCGATGGCGAAGGCAGCCCCCTGGGATAACACTGACGCTCATGCACGAAAGCGTGGGGAGCAAACAGGATTAGATACCCTGGTAGTCCACGCCCTAAACGATGTCAACTAGTTGTTGGGGATTCATTTCCTTAGTAACGTAGCTAACGCGTGAAGTTGACCGCCTGGGGAGTACGGTCGCAAGATTAAAACTCAAAGGAATTGACGGGGACCCGCACAAGCGGTGGATGATGTGGATTAATTCGATGCAACGCGAAAAACCTTACCTAC…
XIII-50-1	clean		M	20111103	Uncultured	Proteobacteria; Betaproteobacteria; Burkholderiales; Burkholderiaceae; Ralstonia	Proteobacteria	Betaproteobacteria	Ralstonia	Ralstonia syzygii	ref|NR_040803.1|	831/838 (99%)	>121025-15_E17_XIII-123-11_BGH-R.ab1	1502GGGCTACCTATGCTTTAGGTGACCTATAGAATAGGGCCCTCTAGATGCATGCTCGAGCGGCCGCCAGTGTGATGGATATCTGCAGAATTCCACGTGTAGCAGTGAAATGCGTAGAGATGTGGAGGAATACCGATGGCGAAGGCAGCCCCCTGGGATAACACTGACGCTCATGCACGGAAGCGTGGGGAGCAAACAGGATTAGATACCCTGGTAGTCCACGCCCTAAACGATGTCAACTAGTTGTTGGGGATTCATTTCCTTAGTAACGTAGCTAACGCGTGAAGTTGACCGCCTAGGGAGTACGGTCGCAAGATTAAAACTCAAAGGAATTGACGGGGACCCGCACAAGCGGTGGATGATGTGGATTAATTCGATGCAACGCGAAAAACCTTACC…
XIII-50-1	clean		M	20111103	Uncultured	Proteobacteria; Betaproteobacteria; Burkholderiales; Oxalobacteraceae; Massilia	Proteobacteria	Betaproteobacteria	Massilia	Massilia dura	ref|NR_043307.1|	810/830 (98%)	>121025-15_G17_XIII-123-12_BGH-R.ab1	1564GGCGAACCTAGCATTTAGGTGACCTATAGAATAGGGCCCTCTAGATGCATGCTCGAGCGGCCGCCAGTGTGATGGATCCCTTATAAGTTCCACGTGTAGCAGTGAAATGCGTAGAGATGTGGCGTTACACCGATGGCGAAGGCAGCCCCCTGGGTCAAGATTGACGCTCATGCACGAAAGCGTGGGGAGCAAACAGGATTAGATACCCTGGTAGTCCACGCCCTAAACGATGTCTACTAGTTGTCGGGTCTTAATTGACTTGGTAACGCAGCTAACGCGTGAAGTAGACCGCCTGGGGAGTACGGTCGCAAGATTAAAACTCAAAGGAATTGACGGGGACCCGCACAAGCGGTGGATGATGTGGATTAATTCGATGCAACGCGAAAAACCTTACC…
XIII-50-1	clean		M	20111103	Cultured	Proteobacteria; Gammaproteobacteria; Pseudomonadales; Moraxellaceae; Acinetobacter; Acinetobacter calcoaceticus/baumannii complex	Proteobacteria	Gammaproteobacteria	Acinetobacter	Acinetobacter baumannii	ref|NR_074737.1|	1384/1426(97%)	>131209-36_I09_XIII-308-37_27F.ab1	1429GGCAGTGGCGGAGGCTTACACATGCAGTCGAGCGGGGGAAGGTAGCTTGCTACTGGACCTAGCGGCGGACGGGTGAGTAATGCTTAGGAATCTGCCTATTAGTGGGGGACAACATCTCGAAAGGGATGCTAATACCGCATACGTCCTACGGGAGAAAGCAGGGGATCTTCGGACCTTGCGCTAATAGATGAGCCTAAGTCGGATTAGCTAGTTGGTGGGGTAAAGGCCTACCAAGGCGACGATCTGTAGCGGGTCTGAGAGGATGATCCGCCACACTGGGACTGAGACACGGCCCAGACTCCTACGGGAGGCAGCAGTGGGGAATATTGGACAATGGGGGGAACCCTGATCCAGCCATGCCGCGTGTGTGAAGAAGGCCTTATGGTTGTAAAGCA…
XIII-51-1	dusty			20111114	Cultured	Actinobacteria; Actinobacteria; Micrococcales; Micrococcaceae; Arthrobacter	Actinobacteria	Actinobacteria	Arthrobacter	Arthrobacter agilis	ref|NR_026198.1|	1376/1437(96%)	>131209-36_G11_XIII-308-44_27F.ab1	1436GGAAAAGGGGGCGTGGCTTAACATGCAAGTCGAACGATGAAGCCCACTTGTGGGTGGATTAGTGGCGAACGGGTGAGCCACTCTTGAGTAACCTGCCCTTGACTCTGGGATAAGCCTGGGAAACCGGGTCTAATACTGGATACGACCTTCTGGCGCATGCCATGTTGGTGGAAAGCTTTTGTGGTTTTGGATGGACTCGCGGCCTATCAGCTTGTTGGTGGGGTAATGGCCTACCAAGGCGACGACGGGTAGCCGGCCTGAGAGGGTGACCGGCCACACTGGGACTGAGACACGGCCCAGACTCCTACGGGAGGCAGCAGTGGGGAATATTGCACAATGGGCGCAAGCCTGATGCAGCGACGCCGCGTGAGGGATGAAGGCCTTCGGGTTGTAAA…
XIII-51-1	dusty			20111114	Cultured	Actinobacteria; Actinobacteria; Micrococcales; Micrococcaceae; Kocuria	Actinobacteria	Actinobacteria	Kocuria	Kocuria rosea	ref|NR_044871.1|	1364/1410(97%)	>131209-36_O09_XIII-308-40_27F.ab1	1397CGCACTGGCGGCGTGCTTACCATGCAAGTCGAACGATGATGCCCAGCTTGCTGGGCGGATTAGTGGCGAACGGGTGAGTAATACGTGAGTAACCTGCCCTTGACTCTGGGATAAGCCTGGGAAACTGGGTCTAATACTGGATACTACCTCTTACCGCATGGTGGGTGGTGGAAAGGGTTTTACTGGTTTTGGATGGGCTCACGGCCTATCAGCTTGTTGGTGGGGTAATGGCTCACCAAGGCGACGACGGGTAGCCGGCCTGAGAGGGTGACCGGCCACACTGGGACTGAGACACGGCCCAGACTCCTACGGGAGGCAGCAGTGGGGAATATTGCACAATGGGCGGAAGCCTGATGCAGCGACGCCGCGTGAGGGATGACGGCCTTCGGGTTGTA…
XIII-51-1	dusty			20111114	Uncultured	Actinobacteria; Actinobacteria; Micrococcales; Micrococcaceae; Kocuria	Actinobacteria	Actinobacteria	Kocuria	Kocuria polaris	ref|NR_028924.1|	432/457 (95%)	>121008-06_C17_XIII-117-11_BGH-R.ab1	1924 CGTGCCTAGCATTTAGGTGACCTATAAGAATAGGGCCCTCTAGATGCATGCTCGAGCGGCCGCCAGTGTGATGGATATCTGCAGAATTCCTGGTGTAGCGGTGAAATGCGCAGATATCAGGAGGAACACCGATGGCGAAGGCAGGTCTCTGGGCTGTTACTGACGCTGAGGAGCGAAAGCATGGGGAGCGAACAGGATTAGATACCCTGGTAGTCCATGCCGTAAACGTTGGGCACAAGGTGTGGGGGGCATTCCACGTCCTCCGCGCCGTAGCTAACGCATTAAGTGCCCCGCCTGGGGAGTACGGCCGCAAGGCTAAAACTCAAAGGAATTGACGGGGGCCCGCACAAGCGGCGGGAGCATGCGGGATTAATTCGATGCAACGCGAAGAACC…
XIII-51-1	dusty			20111114	Cultured	Bacteroidetes/Chlorobi group; Bacteroidetes; Sphingobacteriia; Sphingobacteriales; Sphingobacteriaceae; Pedobacter	Bacteroidetes/Chlorobi group	Sphingobacteriia	Pedobacter	Pedobacter duraquae	ref|NR_042601.1|	1319/1376(96%)	>131209-36_A11_XIII-308-41_27F.ab1	1369GGGGAAATACGGCAGCCTATACATGCAAGTCGAACGATACTTTCCAGCTTGCTGGAAAGGAAAGTGGCGCACGGGTGCGTAACGCGTATGCAACCTACCTTAATCAGGGGGATAGCCCGAAGAAATTCGGATTAACACCGCATAAAATCACAGTATAGCATTATACAATGATCAAATATTTATAGGATTAAGATGGGCATGCGTGACATTAGTTAGTTGGCGGGGTAACGGCCCACCAAGACCACGATGTCTAGGGGATCTGAGAGGATGACCCCCCACACTGGTACTGAGACACGGACCAGACTCCTACGGGAGGCAGCAGTAAGGAATATTGGTCAATGGAGGCAACTCTGAACCAGCCATGCCGCGTGCAGGAAGACAGCCCTCTGGGTCGT…
XIII-51-1	dusty			20111114	Uncultured	Cyanobacteria; Oscillatoriophycideae; Chroococcales; Microcystis	Cyanobacteria	Oscillatoriophycideae	Microcystis	Microcystis aeruginosa	ref|NR_074314.1|	125/139(90%)	>130214-58_P01_XIII-186-32_BGH-R.ab1	1700AGAAAATGGACAAGCTACACTCACGTGAACTATAGGAGACGGGCCCTCTAGATGCATGCTCGAGCGGCCGCCAGTGTGATGTCTATCTGCAGAATTCCTAGTAAGCGCGAGTCATCAGCTCGCGTTGACTACGTCCCTGCCCTTTGTACACACCGCCCGTCGCTCCTACCGATTGAATGATCCGGTGAAGTGTTCGGATCGCGCCGACGACGGCGGTTCCTGTCGGCGACGTCGCGAGAAGTTCATTGAACCTTATCATTTAGAGGAAGGAGAAGTCGTAACAAGGTAGCCAAGCTTGTAGTTAGACCTTGGATGTTCTGGGCTGCACGCGTGCTACACTGATGCAACCAACGAGTTTCTCTCCCTGGCCCGAAAGGTTTGGGAAATCTTGCCAA…
XIII-51-1	dusty			20111114	Uncultured	Cyanobacteria; Oscillatoriophycideae; Oscillatoriales; Halospirulina	Cyanobacteria	Oscillatoriophycideae	Halospirulina	Halospirulina tapeticola	ref|NR_026510.1|	974/1137 (86%)	>121008-06_B17_XIII-117-10_BGH-R.ab1	1745CGGACCTTGCATTTAGGTGACCTATAGAATAGGGCCCTCTAGATGCATGCTCGAGCGGCCGCCAGTGTGATGGATATCTGCAGAATTCACCGCCGTATGGCTGACCGGCGATTACTAGCAATTCCGGCTTCATGCAGGCGAGTTGCAGCCTGCAATCCGAACTGAGGACGGGTTTTTGGAGTTAGCTCACCCTCGCGGGATCGCGACCCTTTGTCCCGGCCATTGTAGCACGTGTGTCGCCCAGGGCATAAGGGGCATGATGACTTGACGTCATCCTCACCTTCCTCCGGCTTATCACCGGCAGTCTGCTCAGGGTTCCAAACTCAACAGTGGCAACTAAACACGAGGGTTGCGCGCGTTGCGGGACTTAACCCAACACCTTACGGCACGAGCTG…
XIII-51-1	dusty			20111114	Uncultured	Cyanobacteria; Oscillatoriophycideae; Oscillatoriales; Halospirulina	Cyanobacteria	Oscillatoriophycideae	Halospirulina	Halospirulina tapeticola	ref|NR_026510.1|	955/1118 (85%)	>121008-06_D17_XIII-117-12_BGH-R.ab1	1667CGGCCCAGCATTTAGGTGAACTATAGAATAGGGCCCTCTAGATGCATGCTCGAGCGGCCGCCAGTGTGATGGATATCTGCAGAATTCACCGCCGTATGGCTGACCGGCGATTACTAGCAATTCCGGCTTCATGCAGGCGAGTTGCAGCCTGCAATCCGAACTGAGGACGGGTTTTTGGAGTTAGCTCACCCTCGCGGGATCGCGACCCTTTGTCCCGGCCATTGTAGCACGTGTGTCGCCCAGGGCATAAGGGGCATGATGACTTGACGTCATCCTCACCTTCCTCCGGCTTATCACCGGCAGTCTGCTCAGGGTTCCAAACTCAACAGTGGCAACTAAACACGAGGGTTGCGCGCGTTGCGGGACTTAACCCAACACCTTACGGCACGAGCTGA…
XIII-51-1	dusty			20111114	Cultured	Firmicutes; Bacilli; Bacillales; Bacillaceae; Bacillus	Firmicutes	Bacilli	Bacillus	Bacillus niacini	ref|NR_113777.1|	1357/1410(96%)	>131209-36_E11_XIII-308-43_27F.ab1	1453GCCACTGGCGGCATGCCTATACATGCAGTCGAGCGAATCTTGAGGTGCTTGCACCTCTTGGTTAGCGGCGGACGGGTGAGTAACACGTGGGCAACCTGCCTGTAAGACTGGGATAACACCGGGAAACCGGTGCTAATACCGGATAATCCTTTTCCTCTCATGAGGAAAAGCTGAAAGTCGGTTTACGCTGACACTTACAGATGGGCCCGCGGCGCATTAGCTAGTTGGTGAGGTAACGGCTCACCAAGGCGACGATGCGTAGCCGACCTGAGAGGGTGATCGGCCACACTGGGACTGAGACACGGCCCAGACTCCTACGGGAGGCAGCAGTAGGGAATCTTCCGCAATGGACGAAAGTCTGACGGAGCAACGCCGCGTGAGCGATGAAGGCCTTC…
XIII-51-1	dusty			20111114	Cultured	Proteobacteria; Betaproteobacteria; Burkholderiales; Burkholderiaceae; Ralstonia	Proteobacteria	Betaproteobacteria	Ralstonia	Ralstonia pickettii	ref|NR_114126.1|	1171/1258(93%)	>131209-36_M09_XIII-308-39_27F.ab1	1335GGGCATTGCGGCTGCCTTACCATGCAAGTCGAACGGCAGCATGATCTAGCTTGCTAGATTGATGGCGAGTGGCGAACGGTGTGACTAATACATCGCAACGTGCCCTGTAGTGGGGGATAACTAGTCTGAAAGATTAGCTAATACCGCATACGACCTGAGGGTGAAAGTGGGGGACCGCAAGGCCTCATGCTATACGAGCGGCCAATGTCTGATTAGCTAGTTGGTGAGGTAAAGGCTCAACAAGGCGACGATCATTAGCTGGTCTGAGAGGACCATCAGCCACACTGGGACTGACACACGGCCCAGACTCCTACGGGAGGCAGCATTGGGGAATTTTGGACAATGGGCGAAAGCCTGATCCAGCAATGCCGCGTGTGTGAAGAAGGCCTTCGGGT…
XIII-52-2	clean	NAf	M	20111115	Cultured	Actinobacteria; Actinobacteria; Micrococcales; Micrococcaceae; Micrococcus	Actinobacteria	Actinobacteria	Micrococcus	Micrococcus luteus	ref|NR_075062.2|	1372/1413(97%)	>131209-36_K11_XIII-308-46_27F.ab1	1427GGCACATGCGGCGTGCTTAACATGCAAGTCGAACGATGAAGCCCAGCTTGCTGGGTGGATTAGTGGCGAACGGGTGACTTAACGTGAGTAACCTGCCCTTAACTCTGGGATAAGCCTGGGAAACTGGGTCTAATACCGGATAGGAGCGTCCACCGCATGGTGGGTGTTGGAAAGATTTATCGGTTTTGGATGGACTCGCGGCCTATCAGCTTGTTGGTGAGGTAATGGCTCACCAAGGCGACGACGGGTAGCCGGCCTGAGAGGGTGACCGGCCACACTGGGACTGAGACACGGCCCAGACTCCTACGGGAGGCAGCAGTGGGGAATATTGCACAATGGGCGAAAGCCTGATGCAGCGACGCCGCGTGAGGGATGACGGCCTTCGGGTTGTAAAC…
XIII-52-2	clean	NAf	M	20111115	Cultured	Proteobacteria; Alphaproteobacteria; Rhizobiales; Rhizobiaceae; Rhizobium/Agrobacterium group; Rhizobium	Proteobacteria	Alphaproteobacteria	Rhizobium	Rhizobium pusense	ref|NR_116874.1|	1290/1339(96%)	>131209-36_M11_XIII-308-47_27F.ab1	1335CCCAAAGAGCGGGAGGCTTACCATGCAAGTCACACGCCCCGCAAGGGTAGTGTCTCTACGGGTGAGTAACGCGTGGGACCCTTTAATTTCCTGCGGAATAGCTCCGGGAAACTGGAATTAATACCTCATACGCCCTACGGGGGAAAGATTTATCGGGGAAGGATTGGCCCGCGTTGGATTAGCTAGTTGGTGGGGTAAAGGCCTACCAAGGCGACGATCCATAGCTGGTCTGAGAGGATGATCAGCCACATTGGGACTGAGACACGGCCCAAACTCCTACGGGAGGCAGCAGTGGGGAATATTGGACAATGGGCGCAAGCCTGATCCAGCCATGCCGCGTGAGTGATGAAGGCCTTAGGGTTGTAAAGCTCTTTCACCGATGAAGATAATGACGG…
XIII-52-2	clean	NAf	M	20111115	Cultured	Proteobacteria; Betaproteobacteria; Burkholderiales; Burkholderiaceae; Ralstonia	Proteobacteria	Betaproteobacteria	Ralstonia	Ralstonia pickettii	ref|NR_114126.1|	1369/1395(98%)	>131209-36_I11_XIII-308-45_27F.ab1	1397GGACATGCGGCTGCCTTACCATGCAAGTCGAACGGCAGCATGATCTAGCTTGCTAGATTGATGGCGAGTGGCGAACGGGTGAGTAATACATCGGAACGTGCCCTGTAGTGGGGGATAACTAGTCGAAAGATTAGCTAATACCGCATACGACCTGAGGGTGAAAGTGGGGGACCGCAAGGCCTCATGCTATAGGAGCGGCCGATGTCTGATTAGCTAGTTGGTGAGGTAAAGGCTCACCAAGGCGACGATCAGTAGCTGGTCTGAGAGGACGATCAGCCACACTGGGACTGAGACACGGCCCAGACTCCTACGGGAGGCAGCAGTGGGGAATTTTGGACAATGGGCGAAAGCCTGATCCAGCAATGCCGCGTGTGTGAAGAAGGCCTTCGGGTTGT…
XIII-52-2	clean	NAf	M	20111115	Uncultured	Proteobacteria; Betaproteobacteria; Burkholderiales; Oxalobacteraceae; Duganella	Proteobacteria	Betaproteobacteria	Duganella	Duganella sacchari	ref|NR_108216.1|	598/621(96%)	>130730-09_G16_XIII-265-86_BGH-R.ab1	1853GGGCAACCTAGCATTTAGGTGACCTATAGAATAGGGCCCTCTAGATGCATGCTCGAGCGGCCGCCAGTGTGATGGATATCTGCAGAATTCTACCCCCCTCTGCCAAACTCTAGCCTTGCAGTCACCATCGCCATTCCCAGGTTGAGCCCGGGGATTTCACGACAGTCTTACAAAACCGCCTGCGCACGCTTTACGCCCAGTAATTCCGATTAACGCTTGCACCCTACGTATTACCGCGGCTGCTGGCACGTAGTTAGCCGGTGCTTATTCTTCAGGTACCGTCATTAGCAAAAGATATTAGCCTTCACCGTTTCTTCCCTGACAAAAGAGCTTTACAACCCGAAGGCCTTCTTCACTCACGCGGCATTGCTGGATCAGGGTTGCCCCCATTGTCC…
XIII-52-2	clean	NAf	M	20111115	Uncultured	Proteobacteria; Betaproteobacteria; Burkholderiales; Oxalobacteraceae; Duganella	Proteobacteria	Betaproteobacteria	Duganella	Duganella sacchari	ref|NR_108216.1|	598/621(96%)	>130730-09_E18_XIII-265-93_BGH-R.ab1	1799GGGCAACCCTGCATTTAGGTGACCTATAGAATAGGGCCCTCTAGATGCATGCTCGAGCGGCCGCCAGTGTGATGGATATCTGCAGAATTCTACCCCCCTCTGCCAAACTCTAGCCTTGCAGTCACCATCGCCATTCCCAGGTTGAGCCCGGGGATTTCACGACAGTCTTACAAAACCGCCTGCGCACGCTTTACGCCCAGTAATTCCGATTAACGCTTGCACCCTACGTATTACCGCGGCTGCTGGCACGTAGTTAGCCGGTGCTTATTCTTCAGGTACCGTCATTAGCAAAAGATATTAGCCTTCACCGTTTCTTCCCTGACAAAAGAGCTTTACAACCCGAAGGCCTTCTTCACTCACGCGGCATTGCTGGATCAGGGTTGCCCCCATTGTCC…
XIII-52-2	clean	NAf	M	20111115	Uncultured	Proteobacteria; Betaproteobacteria; Burkholderiales; Oxalobacteraceae; Duganella	Proteobacteria	Betaproteobacteria	Duganella	Duganella violaceinigra	ref|NR_025770.1|	822/829 (99%)	>121025-15_K17_XIII-123-14_BGH-R.ab1	1564GGGCTACCTAGCATTTAGGTGACCTATAGAATAGGGCCCTCTAGATGCATGCTCGAGCGGCCGCCAGTGTGATGGATCTCTTCAGAATTCCACGTGTAGCAGTGAAATGCGTAGATATGTGGAGGAACACCGATGGCGAAGGCAGCCCCCTGGGTCAAAACCGACGCTCATGCACGAAAGCGTGGGGAGCAAACAGGATTAGATACCCTGGTAGTCCACGCCCTAAACGATGTCTACTAGTTGTCGGGTCTTAATTGACTTGGTAACGCAGCTAACGCGTGAAGTAGACCGCCTGGGGAGTACGGTCGCAAGATTAAAACTCAAAGGAATTGACGGGGACCCGCACAAGCGGTGGATGATGTGGATTAATTCGATGCAACGCGAAAAACCTTACC…
XIII-52-2	clean	NAf	M	20111115	Uncultured	Proteobacteria; Betaproteobacteria; Burkholderiales; Oxalobacteraceae; Duganella	Proteobacteria	Betaproteobacteria	Duganella	Duganella violaceinigra	ref|NR_025770.1|	821/828(99%)	>130730-09_A14_XIII-265-75_BGH-R.ab1	1860GGCGAACCAGCATTTAGGTGACCTATAGAATAGGGCCCTCTAGATGCATGCTCGAGCGGCCGCCAGTGTGATGGATCATCTGCAGAATTCCACGTGTAGCAGTGAAATGCGTAGATATGTGGAGGAACACCGATGGCGAAGGCAGCCCCCTGGGTCAAAACTGACGCTCATGCACGAAAGCGTGGGGAGCAAACAGGATTAGATACCCTGGTAGTCCACGCCCTAAACGATGTCTACTAGTTGTCGGGTCTTAATTGACTTGGTAACGCAGCTAACGCGTGAAGTAGACCGCCTGGGGAGTACGGTCGCAAGATTAAAACTCAAAGGAATTGACGGGGACCCGCACAAGCGGTGGATGATGTGGATTAATTCGATGCAACGCGAAAAACCTTACC…
XIII-52-2	clean	NAf	M	20111115	Uncultured	Proteobacteria; Betaproteobacteria; Burkholderiales; Oxalobacteraceae; Duganella	Proteobacteria	Betaproteobacteria	Duganella	Duganella violaceinigra	ref|NR_025770.1|	822/828(99%)	>130730-09_C14_XIII-265-76_BGH-R.ab1	1857GGCTAACCCAGCATTTAGGTGACCTATAGAATAGGGCCCTCTAGATGCATGCTCGAGCGGCCGCCAGTGTGATGGATATCTGCAGAATTCCACGTGTAGCAGTGAAATGCGTAGATATGTGGAGGAACACCGATGGCGAAGGCAGCCCCCTGGGTCAAAACTGACGCTCATGCACGAAAGCGTGGGGAGCAAACAGGATTAGATACCCTGGTAGTCCACGCCCTAAACGATGTCTACTAGTTGTCGGGTCTTAATTGACTTGGTAACGCAGCTAACGCGTGAAGTAGACCGCCTGGGGAGTACGGTCGCAAGATTAAAACTCAAAGGAATTGACGGGGACCCGCACAAGCGGTGGATGATGTGGATTAATTCGATGCAACGCGAAAAACCTTACC…
XIII-52-2	clean	NAf	M	20111115	Uncultured	Proteobacteria; Betaproteobacteria; Burkholderiales; Oxalobacteraceae; Duganella	Proteobacteria	Betaproteobacteria	Duganella	Duganella violaceinigra	ref|NR_025770.1|	817/829(99%)	>130730-09_K14_XIII-265-80_BGH-R.ab1	1829GGCATACCTACATTTAGGTGACCTATAGAATAGGGCCCTCTAGATGCATGCTCGAGCGGCCGCCAGTGTGATGGATATCTGCAGAATTCCACGTGTAGCAGTGAAATGCGTAGATATGTGGAGGAACACCGATGGCGAAGGCAGCCCCCTGGGTCAAAACTGACGCTCATGCACGAAAGCGTGGGGAGCGAACAGGATTAGATACCCTGGTAGTCCACGCCCTAAACGATGTCTACTAGTTGTCGGGTCTTAATTGACTTGGTAACGCAGCTAACGCGTGAAGTAGACCGCCTGGGGAGTACGGTCGCAAGATTAAAACTCAAAGGAATTGACGGGGACCCGCACAAGCGGTGGATGATGTGGATTAATTCGATGCAACGCGAAAAACCTTACCT…
XIII-52-2	clean	NAf	M	20111115	Uncultured	Proteobacteria; Betaproteobacteria; Burkholderiales; Oxalobacteraceae; Duganella	Proteobacteria	Betaproteobacteria	Duganella	Duganella violaceinigra	ref|NR_025770.1|	819/829(99%)	>130730-09_M14_XIII-265-81_BGH-R.ab1	2024GGGCAACTTAGCATTTAGGTGACCTATAGAATAGGGCCCTCTAGATGCATGCTCGAGCGGCCGCCAGTGTGATGGATATCTGCAGAATTCCACGTGTAGCAGTGAAATGCGTAGATATGTGGAGGAACACCGATGGCGAAGGCAGCCCCCTGGGTCAAAACTGACGCTCATGCACGAAAGCGTGGGGAGCAAACAGGATTAGATACCCTGGTAGTCCACGCCCTAAACGATGTCTACTAGTTGTCGGGTCTTAATTGACTTGGTAACGCAGCTAACGCGTGAAGTAGACCGCCTGGGGAGTACGGTCGCAAGATTAAAACTCAAAGGAATTGACGGGGACCCGCACAAGCGGTGGATGATGTGGATTAATTCGATGCAACGCGAAAAACCTTACC…
XIII-52-2	clean	NAf	M	20111115	Uncultured	Proteobacteria; Betaproteobacteria; Burkholderiales; Oxalobacteraceae; Duganella	Proteobacteria	Betaproteobacteria	Duganella	Duganella violaceinigra	ref|NR_025770.1|	817/829(99%)	>130730-09_C16_XIII-265-84_BGH-R.ab1	1907GGGCTACCTAGCATTTAGGTGAACTATAGAATAGGGCCCTCTAGATGCATGCTCGAGCGGCCGCCAGTGTGATGGATATCTGCAGAATTCCACGTGTAGCAGTGAAATGCGTAGATATGTGGAGGAACACCGATGGCGAAGGCAGCCCCCTGGGTCAAAACTGACGCTCATGCACGAAAGCGTGGGGAGCAAACAGGATTAGATACCCTGGTAGTCCACGCCCTAAACGATGTCTACTAGTTGTCGGGTCTTAATTGACTTGGTAACGCAGCTAGCGCGTGAAGTAGACCGCCTGGGGAGTACGGTCGCAAGATTAAAACTCAAAGGAATTGACGGGGACCCGCACAAGCGGTGGATGATGTGGATTAATTCGATGCAACGCGAAAAACCTTACC…
XIII-52-2	clean	NAf	M	20111115	Uncultured	Proteobacteria; Betaproteobacteria; Burkholderiales; Oxalobacteraceae; Duganella	Proteobacteria	Betaproteobacteria	Duganella	Duganella violaceinigra	ref|NR_025770.1|	817/828(99%)	>130730-09_I16_XIII-265-87_BGH-R.ab1	2003ACCGAACTCAGCATTTAGGTGACCTATAGAATAGGGCCCTCTAGATGCATGCTCGAGCGGCCGCCAGTGTGATGGATATCTGCAGAATTCCACGTGTAGCAGTGAAATGCGTAGATATGTGGAGGAACACCGATGGCGAAGGCAGCCCCCTGGGTCAAAACTGACGCTCATGCACGAAAGCGTGGGGAGCGAACAGGATTAGATACCCTGGTAGTCCACGCCCTAAACGATGTCTACTAGTTGTCGGGTCTTAATTGACTTGGTAACGCAGCTAACGCGTGAAGTAGACCGCCTGGGGAGTACGGTCGCAAGATTAAAACTCAAAGGAATTGACGGGGACCCGCACAAGCGGTGGATGATGTGGATTAATTCGATGCAACGCGAAAAACCTTACC…
XIII-52-2	clean	NAf	M	20111115	Uncultured	Proteobacteria; Betaproteobacteria; Burkholderiales; Oxalobacteraceae; Duganella	Proteobacteria	Betaproteobacteria	Duganella	Duganella violaceinigra	ref|NR_025770.1|	822/828(99%)	>130730-09_A18_XIII-265-91_BGH-R.ab1	1674GAGCCAAACTTCATTTAGGTGAACTATAGAATAGGGCCCTCTAGATGCATGCTCGAGCGGCCGCCAGTGTGATGGATATCTGCAGAATTCCACGTGTAGCAGTGAAATGCGTAGATATGTGGAGGAACACCGATGGCGAAGGCAGCCCCCTGGGTCAAAACTGACGCTCATGCACGAAAGCGTGGGGAGCAAACAGGATTAGATACCCTGGTAGTCCACGCCCTAAACGATGTCTACTAGTTGTCGGGTCTTAATTGACTTGGTAACGCAGCTAACGCGTGAAGTAGACCGCCTGGGGAGTACGGTCGCAAGATTAAAACTCAAAGGAATTGACGGGGACCCGCACAAGCGGTGGATGATGTGGATTAATTCGATGCAACGCGAAAAACCTTACC…
XIII-52-2	clean	NAf	M	20111115	Uncultured	Proteobacteria; Betaproteobacteria; Burkholderiales; Oxalobacteraceae; Duganella	Proteobacteria	Betaproteobacteria	Duganella	Duganella violaceinigra	ref|NR_025770.1|	816/828(99%)	>130730-09_C18_XIII-265-92_BGH-R.ab1	1858GCCTAACCAGCATTTAGGTGAACTATAGAATAGGGCCCTCTAGATGCATGCTCGAGCGGCCGCCAGTGTGATGGATATCTGCAGAATTCCACGTGTAGCAGTGAAATGCGTAGATATGTGGAGGAACACCGATGGCGAAGGCAGCCCCCTGGGTCAAAACTGACGCTCATGCACGAAAGCGTGGGGAGCAAACAGGATTAGATACCCTGGTAGTCCACGCCCTAAACGATGTCTACTAGTTGTCGGGTCTTAATTGACTTGGTAACGCAGCTAACGCGTGAAGTAGACCGCCTGGGGAGTACGGTCGCAAGATTAAAACTCAAAGGAATTGACGGGGACCCGCACAAGCGGTGGATGATGTGGATTAATTCGATGCAACGCGATAAACCTTACCT…
XIII-52-2	clean	NAf	M	20111115	Cultured	Proteobacteria; Betaproteobacteria; Burkholderiales; Oxalobacteraceae; Herbaspirillum	Proteobacteria	Betaproteobacteria	Herbaspirillum	Herbaspirillum aquaticum	ref|NR_116605.1|	1331/1360(98%)	>131209-36_C13_XIII-308-50_27F.ab1	1364GGGAATTGCGGCATGCTTACACATGCAAGTCGAACGGCAGCATAGGAGCTTGCTCCTGATGGCGAGTGGCGAACGGGTGAGTAATATATCGGAACGTGCCCTAGAGTGGGGGATAACTAGTCGAAAGACTAGCTAATACCGCATACGATCTACGGATGAAAGTGGGGGATCGCAAGACCTCATGCTCCTGGAGCGGCCGATATCTGATTAGCTAGTTGGTGGGGTAAAAGCCTACCAAGGCGACGATCAGTAGCTGGTCTGAGAGGACGACCAGCCACACTGGGACTGAGACACGGCCCAGACTCCTACGGGAGGCAGCAGTGGGGAATTTTGGACAATGGGGGCAACCCTGATCCAGCAATGCCGCGTGAGTGAAGAAGGCCTTCGGGTTGTAA…
XIII-52-2	clean	NAf	M	20111115	Uncultured	Proteobacteria; Betaproteobacteria; Burkholderiales; Oxalobacteraceae; Herbaspirillum	Proteobacteria	Betaproteobacteria	Herbaspirillum	Herbaspirillum huttiense	ref|NR_024698.1|	833/837 (99%)	>121008-06_E17_XIII-117-13_BGH-R.ab1	1703CTGGCTTAAGCTTTTAGGGTGACCTATAGAATAGGGCCCTCTAGATGCATGCTCGAGCGGCCGCCAGTGTGATGGATATCTGCAGAATTCCACGTGTAGCAGTGAAATGCGTAGATATGTGGAGGAATACCGATGGCGAAGGCAGCCCCCTGGGATAACACTGACGCTCATGCACGAAAGCGTGGGGAGCAAACAGGATTAGATACCCTGGTAGTCCACGCCCTAAACGATGTCTACTAGTTGTCGGGTCTTAATTGACTTGGTAACGCAGCTAACGCGTGAAGTAGACCGCCTGGGGAGTACGGTCGCAAGATTAAAACTCAAAGGAATTGACGGGGACCCGCACAAGCGGTGGATGATGTGGATTAATTCGATGCAACGCGAAAAACCTTACC…
XIII-52-2	clean	NAf	M	20111115	Uncultured	Proteobacteria; Betaproteobacteria; Burkholderiales; Oxalobacteraceae; Herbaspirillum	Proteobacteria	Betaproteobacteria	Herbaspirillum	Herbaspirillum huttiense	ref|NR_024698.1|	836/837 (99%)	>121008-06_G17_XIII-117-15_BGH-R.ab1	1669CGGGCTCTCCTTTAGGTGAACTATAGAATAGGGCCCTCTAGATGCATGCTCGAGCGGCCGCCAGTGTGATGGATATCTGCAGAATTCCACGTGTAGCAGTGAAATGCGTAGATATGTGGAGGAATACCGATGGCGAAGGCAGCCCCCTGGGATAACACTGACGCTCATGCACGAAAGCGTGGGGAGCAAACAGGATTAGATACCCTGGTAGTCCACGCCCTAAACGATGTCTACTAGTTGTCGGGTCTTAATTGACTTGGTAACGCAGCTAACGCGTGAAGTAGACCGCCTGGGGAGTACGGTCGCAAGATTAAAACTCAAAGGAATTGACGGGGACCCGCACAAGCGGTGGATGATGTGGATTAATTCGATGCAACGCGAAAAACCTTACCTAC…
XIII-52-2	clean	NAf	M	20111115	Uncultured	Proteobacteria; Betaproteobacteria; Burkholderiales; Oxalobacteraceae; Herbaspirillum	Proteobacteria	Betaproteobacteria	Herbaspirillum	Herbaspirillum huttiense	ref|NR_024698.1|	832/837 (99%)	>121025-15_M17_XIII-123-15_BGH-R.ab1	1470GGGCGACCTTCATTTAGGTGACCTATAGAATAGGGCCCTCTAGATGCATGCTCGAGCGGCCGCCAGTGTGATGGATCCCTTATAGAATTCCACGTGTAGCAGTGAAATGCGTAGATATGTGGAGTAATACCGATGGCGAAGGCAGCCCCCTGGGATAACACTGACGCTCATGCACGAAAGCGTGGGGAGCAAACAGGATTAGATACCCTGGTAGTCCACGCCCTAAACGATGTCTACTAGTTGTCGGGTCTTAATTGACTTGGTAACGCAGCTAACGCGTGAAGTAGACCGCCTGGGGAGTACGGTCGCAAGATTAAAACTCAAAGGAATTGACGGGGACCCGCACAAGCGGTGGATGATGTGGATTAATTCGATGCAACGCGAAAAACCTTACC…
XIII-52-2	clean	NAf	M	20111115	Uncultured	Proteobacteria; Betaproteobacteria; Burkholderiales; Oxalobacteraceae; Herbaspirillum	Proteobacteria	Betaproteobacteria	Herbaspirillum	Herbaspirillum huttiense	ref|NR_024698.1|	825/836 (99%)	>121025-15_O17_XIII-123-16_BGH-R.ab1	1457GGGCTAACCTGCATTTAGGTGACCTATAGAATAGGGCCCTCTAGATGCATGCTCGAGCGGCCGCCAGTGTGATGGACTCTTTAAGAATTCCACGTGTAGCAGTGAAATGCGTAGATATGTGCAGTAACACCGATGGCGAAGGCAGCCCCCTGGGTCAAAACTGACGCTCATGCACGAAAGCGTGGGGAGCAAACGGGATTAGATACCCTGGTAGTCCACGTCCTAAACGATGTCTACTAGTTGTCGGGTCTTAATTGACTTGGTAACGCAGCTAACGCGTGAAGTAGACCGCCTGGGGAGTACGGTCGCAAGATTAAAACTCAAAGGAATTGACGGGGACCCGCACAAGCGGTGGATGATGTGGATTAATTCGATGCAACGCGAAAAACCTTACC…
XIII-52-2	clean	NAf	M	20111115	Uncultured	Proteobacteria; Betaproteobacteria; Burkholderiales; Oxalobacteraceae; Herbaspirillum	Proteobacteria	Betaproteobacteria	Herbaspirillum	Herbaspirillum huttiense	ref|NR_024698.1|	830/835 (99%)	>121025-15_A19_XIII-123-17_BGH-R.ab1	1407GGAGCTCCTAGCATTTAGGTGACCTATAGAATAGGGCCCTCTAGATGCATGCTCGAGCGGCCGCCAGTGTGATGGATCCCTACTGAATTCCACGTGTAGCAGTGAAATGCGTAGATATGTGGCGTAATACCGATGGCGAAGGCAGCCCCCTGGGATAACACTGAGGCTCATGCACGAAAGCGTGGGGAGCAAACAGGATTAGATACCCTGGTAGTCCACGCCCTAAACGATGTCTACTAGTTGTCGGGTCTTAATTGACTTGGTAACGCAGCTAACGCGTGAAGTAGACCGCCTGGGGAGTACGGTCGCAAGATTAAAACTCAAAGGAATTGACGGGGACCCGCACAAGCGGTGGATGATGTGGATTAATTCGATGCAACGCGAAAAACCTTACC…
XIII-52-2	clean	NAf	M	20111115	Uncultured	Proteobacteria; Betaproteobacteria; Burkholderiales; Oxalobacteraceae; Herbaspirillum	Proteobacteria	Betaproteobacteria	Herbaspirillum	Herbaspirillum huttiense	ref|NR_024698.1|	834/836(99%)	>130730-09_M12_XIII-265-73_BGH-R.ab1	1956GGCATACCAGCATTTAGGTGACCTATAGAATAGGGCCCTCTAGATGCATGCTCGAGCGGCCGCCAGTGTGATGGATATCTGCAGAATTCCACGTGTAGCAGTGAAATGCGTAGATATATGGAGGAATACCGATGGCGAAGGCAGCCCCCTGGGATAACACTGACGCTCATGCACGAAAGCGTGGGGAGCAAACAGGATTAGATACCCTGGTAGTCCACGCCCTAAACGATGTCTACTAGTTGTCGGGTCTTAATTGACTTGGTAACGCAGCTAACGCGTGAAGTAGACCGCCTGGGGAGTACGGTCGCAAGATTAAAACTCAAAGGAATTGACGGGGACCCGCACAAGCGGTGGATGATGTGGATTAATTCGATGCAACGCGAAAAACCTTACCT…
XIII-52-2	clean	NAf	M	20111115	Uncultured	Proteobacteria; Betaproteobacteria; Burkholderiales; Oxalobacteraceae; Herbaspirillum	Proteobacteria	Betaproteobacteria	Herbaspirillum	Herbaspirillum huttiense	ref|NR_024698.1|	836/837(99%)	>130730-09_O12_XIII-265-74_BGH-R.ab1	1881GGCAATACCAGCATTTAGGTGACACTATAGAATAGGGCCCTCTAGATGCATGCTCGAGCGGCCGCCAGTGTGATGGATATCTGCAGAATTCCACGTGTAGCAGTGAAATGCGTAGATATGTGGAGGAATACCGATGGCGAAGGCAGCCCCCTGGGATAACACTGACGCTCATGCACGAAAGCGTGGGGAGCAAACAGGATTAGATACCCTGGTAGTCCACGCCCTAAACGATGTCTACTAGTTGTCGGGTCTTAATTGACTTGGTAACGCAGCTAACGCGTGAAGTAGACCGCCTGGGGAGTACGGTCGCAAGATTAAAACTCAAAGGAATTGACGGGGACCCGCACAAGCGGTGGATGATGTGGATTAATTCGATGCAACGCGAAAAACCTTAC…
XIII-52-2	clean	NAf	M	20111115	Uncultured	Proteobacteria; Betaproteobacteria; Burkholderiales; Oxalobacteraceae; Herbaspirillum	Proteobacteria	Betaproteobacteria	Herbaspirillum	Herbaspirillum huttiense	ref|NR_024698.1|	832/836(99%)	>130730-09_E14_XIII-265-77_BGH-R.ab1	1855GGCTACCCAGCATTTAGGTGACCTATAGAATAGGGCCCTCTAGATGCATGCTCGAGCGGCCGCCAGTGTGATGGATATCTGCAGAATTCCACGTGTAGCAGTGAAATGCGTAGATATGTGGAGGAATACCGATGGCGAAGGCAGCCCCCTGGGATAACACTGACGCTCATGCACGAAAGCGTGGGGAGCAAACAGGATTAGATACCCTGGTAGTCCACGCCCTAAACGATGTCTACTAGTTGTCGGGTCTTAATTGACTTGGTAACGCAGCTAACGCGTGAAGTAGACCGCCTGGGGAGTACGGTCGCAAGATTAAAACTCAAAGGAATTGACGGGGACCCGCACAAGCGGTGGATGATGTGGATTAATTCGATGCAACGCGAAAAACCTTACCT…
XIII-52-2	clean	NAf	M	20111115	Uncultured	Proteobacteria; Betaproteobacteria; Burkholderiales; Oxalobacteraceae; Herbaspirillum	Proteobacteria	Betaproteobacteria	Herbaspirillum	Herbaspirillum huttiense	ref|NR_024698.1|	829/836(99%)	>130730-09_G14_XIII-265-78_BGH-R.ab1	1993CGCTAACCCATCTTTTATGTGAACTATAGAATAGGGCCCTCTAGATGCATGCTCGAGCGGCCGCCAGTGTGATGGACTTTGCAGAATTCCACGTGTAGCAGTGAAATGCGTAGATATGTGGAGGAACACCGATGGCGAAGGCAGCCCCCTGGGTCAAAACTGACGCTCATGCACGAAAGCGTGGGGAGCAAACAGGATTAGATACCCTGGTAGTCCACGCCCTAAACGATGTCTACTAGTTGTCGGGTCTTAATTGACTTGGTAACGCAGCTAACGCGTGAAGTAGACCGCCTGGGGAGTACGGTCGCAAGATTAAAACTCAAAGGAATTGACGGGGACCCGCACAAGCGGCGGATGATGTGGATTAATTCGATGCAACGCGAAAAACCTTACCT…
XIII-52-2	clean	NAf	M	20111115	Uncultured	Proteobacteria; Betaproteobacteria; Burkholderiales; Oxalobacteraceae; Herbaspirillum	Proteobacteria	Betaproteobacteria	Herbaspirillum	Herbaspirillum huttiense	ref|NR_024698.1|	834/836(99%)	>130730-09_I14_XIII-265-79_BGH-R.ab1	1988AGCTAGCCTGCATTTAGGTGAACTATAGAATAGGGCCCTCTAGATGCATGCTCGAGCGGCCGCCAGTGTGATGGATATCTGCAGAATTCCACGTGTAGCAGTGAAATGCGTAGATATGTGGAGGAATACCGATGGCGAAGGCAGCCCCCTGGGATAACACTGACGCTCATGCACGAAAGCGTGGGGAGCAAACAGGATTAGATACCCTGGTAGTCCACGCCCTAAACGATGTCTACTAGTTGTCGGGTCTTAATTGACTTGGTAACGCAGCTAACGCGTGAAGTAGACCGCCTGGGGAGTACGGTCGCAAGATTAAAACTCAAAGGGATTGACGGGGACCCGCACAAGCGGTGGATGATGTGGATTAATTCGATGCAACGCGAAAAACCTTACCT…
XIII-52-2	clean	NAf	M	20111115	Uncultured	Proteobacteria; Betaproteobacteria; Burkholderiales; Oxalobacteraceae; Herbaspirillum	Proteobacteria	Betaproteobacteria	Herbaspirillum	Herbaspirillum huttiense	ref|NR_024698.1|	833/837(99%)	>130730-09_O14_XIII-265-82_BGH-R.ab1	1839GGCATCCTAGCATTTAGGTGACCTATAGAATAGGGCCCTCTAGATGCATGCTCGAGCGGCCGCCAGTGTGATGGATATCTGCAGAATTCCACGTGTAGCAGTGAAATGCGTAGATATGTGGAGGAATACCGATGGCGAAGGCAGCCCCCTGGGATAACACTGACGCTCATGCACGAAAGCGTGGGGAGCAAACAGGATTAGATACCCTGGTAGTCCACGCCCTAAACGATGTCTACTAATTGTCGGGTCTTAATTGACTTGGTAACGCAGCTACGCGTGAAGTAGACCGCCTGGGGAGTACGGTCGCAAGATTAAAACTCAAAGGAATTGACGGGGACCCGCACAAGCGGTGGATGATGTGGATTAATTCGATGCAACGCGAAAAACCTTACCAA…
XIII-52-2	clean	NAf	M	20111115	Uncultured	Proteobacteria; Betaproteobacteria; Burkholderiales; Oxalobacteraceae; Herbaspirillum	Proteobacteria	Betaproteobacteria	Herbaspirillum	Herbaspirillum huttiense	ref|NR_024698.1|	952/1001(95%)	>130730-09_A16_XIII-265-83_BGH-R.ab1	1450GGCCTACCCAGCATTTAGGTGACCTATAGAATAGGGCCCTCTAGATGCATGCTCGAGCGGCCGCCAGTGTGATGGATATCTGCAGAATTCGTCGACAACAGAGTTTGATCCTGGCTCAGATTGAACGCTGGCGGCATGCCTTACACATGCAAGTCGAACGGCAGCATAGGAGCTTGCTCCTGATGGCGAGTGGCGAACGGGTGAGTAATATATCGGAACGTGCCCTAGAGTGGGGGATAACTAGTCGAAAGACTAGCTAATACCGCATACGATCTACGGATGAAAGTGGGGGATCGCAAGACCTCATGCTCCTGGAGCGGCCGATATCTGATTAGCTAGTTGGTGGGGTAAAAGCCTACCAAGGCGACGATCAGTAGCTGGTCTGAGAGGACGAC…
XIII-52-2	clean	NAf	M	20111115	Uncultured	Proteobacteria; Betaproteobacteria; Burkholderiales; Oxalobacteraceae; Herbaspirillum	Proteobacteria	Betaproteobacteria	Herbaspirillum	Herbaspirillum huttiense	ref|NR_024698.1|	834/836(99%)	>130730-09_E16_XIII-265-85_BGH-R.ab1	1869GGCTAGCCTTGCTTTAGGTGACCTATAGAATAGGGCCCTCTAGATGCATGCTCGAGCGGCCGCCAGTGTGATGGATATCTGCAGAATTCCACGTGTAGCAGTGAAATGCATAGATATGTGGAGGAATACCGATGGCGAAGGCAGCCCCCTGGGATAACACTGACGCTCATGCACGAAAGCGTGGGGAGCAAACAGGATTAGATACCCTGGTAGTCCACGCCCTAAACGATGTCTACTAGTTGTCGGGTCTTAATTGACTTGGTAACGCAGCTAACGCGTGAAGTAGACCGCCTGGGGAGTACGGTCGCAAGATTAAAACTCAAAGGAATTGACGGGGACCCGCACAAGCGGTGGATGATGTGGATTAATTCGATGCAACGCGAAAAACCTTACCT…
XIII-52-2	clean	NAf	M	20111115	Uncultured	Proteobacteria; Betaproteobacteria; Burkholderiales; Oxalobacteraceae; Herbaspirillum	Proteobacteria	Betaproteobacteria	Herbaspirillum	Herbaspirillum huttiense	ref|NR_024698.1|	827/836(99%)	>130730-09_K16_XIII-265-88_BGH-R.ab1	1770GGGCCAACCTAGCATTTAGGTGACCTATAGAATAGGGCCCTCTAGATGCATGCTCGAGCGGCCGCCAGTGTGATGGATCTTTGCAGAATTCCACGTGTAGCAGTGAAATGCGTAGATATGTGGAGGAACACCGATGGCGAAGGCAGCCCCCTGGGTCAAAACTGACGCTCATGCACGAAAGCGTGGGGAGCAAACGGGATTAGATACCCTGGTAGTCCACGTCCTAAACGATGTCTACTAGTTGTCGGGTCTTAATTGACTTGGTAACGCAGCTAACGCGTGAAGTAGACCGCCTGGGGAGTACGGTCGCAAGATTAAAACTCAAAGGAATTGACGGGGACCCGCACAAGCGGTGGATGATGTGGATTAATTCGATGCAACGCGAAAAACCTTAC…
XIII-52-2	clean	NAf	M	20111115	Uncultured	Proteobacteria; Betaproteobacteria; Burkholderiales; Oxalobacteraceae; Herbaspirillum	Proteobacteria	Betaproteobacteria	Herbaspirillum	Herbaspirillum huttiense	ref|NR_024698.1|	829/836(99%)	>130730-09_O16_XIII-265-90_BGH-R.ab1	1852GGCGGACCTATCATTTAGGTGACCTATAGAATAGGGCCCTCTAGATGCATGCTCGAGCGGCCGCCAGTGTGATGGATATCTGCAGAATTCCACGTGTAGCAGTGAAATGCGTAGATATGTGGAGGAACACCGATGGCGAAGGCAGCCCCCTGGGTCAAAACTGACGCTCATGCACGAAAGCGTGGGGAGCAAACAGGATTAGATACCCTGGTAGTCCACGCCCTAAACGATGTCTACTAGTTGTCGGGTCTTAATTGACTTGGTAACGCAGCTAACGCGTGAAGTAGACCGCCTGGGGAGTACGGTCGCAAGATTAAAACTCAAAGGAATTGACGGGGACCCGCACAAGCGGCGGATGATGTGGATTAATTCGATGCAACGCGAAAAACCTTACC…
XIII-52-2	clean	NAf	M	20111115	Uncultured	Proteobacteria; Betaproteobacteria; Burkholderiales; Oxalobacteraceae; Herbaspirillum	Proteobacteria	Betaproteobacteria	Herbaspirillum	Herbaspirillum huttiense	ref|NR_024698.1|	833/836(99%)	>130730-09_G18_XIII-265-94_BGH-R.ab1	1856GCCAACCTACATTTAGGTGACCTATAGAATAGGGCCCTCTAGATGCATGCTCGAGCGGCCGCCAGTGTGATGGACATCTGCAGAATTCCACGTGTAGCAGTGAAATGCGTAGATATGTGGAGGAATACCGATGGCGAAGGCAGCCCCCTGGGATAACACTGACGCTCATGCACGAAAGCGTGGGGAGCAAACAGGATTAGATACCCTGGTAGTCCACGCCCTAAACGATGTCTACTAGTTGTCGGGTCTTAATTGACTTGGTAACGCAGCTAACGCGTGAAGTAGACCGCCTGGGGAGTACGGTCGCAAGATTAAAACTCAAAGGAATTGACGGGGACCCGCACAAGCGGTGGATGATGTGGATTAATTCGATGCAACGCGAAAAACCTTACCTA…
XIII-52-2	clean	NAf	M	20111115	Uncultured	Proteobacteria; Betaproteobacteria; Burkholderiales; Oxalobacteraceae; Herbaspirillum	Proteobacteria	Betaproteobacteria	Herbaspirillum	Herbaspirillum huttiense	ref|NR_024698.1|	834/836(99%)	>130730-09_K18_XIII-265-96_BGH-R.ab1	1685CGCATACCAGCATTTAGGTGAACTATAGAATAGGGCCCTCTAGATGCATGCTCGAGCGGCCGCCAGTGTGATGGATATCTGCAGAATTCCACGTGTAGCAGTGAAATGCATAGATATGTGGAGGAATACCGATGGCGAAGGCAGCCCCCTGGGATAACACTGACGCTCATGCACGAAAGCGTGGGGAGCAAACAGGATTAGATACCCTGGTAGTCCACGCCCTAAACGATGTCTACTAGTTGTCGGGTCTTAATTGACTTGGTAACGCAGCTAACGCGTGAAGTAGACCGCCTGGGGAGTACGGTCGCAAGATTAAAACTCAAAGGAATTGACGGGGACCCGCACAAGCGGTGGATGATGTGGATTAATTCGATGCAACGCGAAAAACCTTACCT…
XIII-52-2	clean	NAf	M	20111115	Cultured	Proteobacteria; Gammaproteobacteria; Enterobacteriales; Enterobacteriaceae; Leclercia	Proteobacteria	Gammaproteobacteria	Leclercia	Leclercia adecarboxylata	ref|NR_104933.1|	1337/1377(97%)	>131209-36_A13_XIII-308-49_27F.ab1	1377AAAGTGCGGGAGGCCTACACATGCAAGTCGAACGGTAGCACAGAGAGCTTGCTCTCGGGTGACGAGTGGCGGACGGGTGAGTAATGTCTGGGAAACTGCCTGATGGAGGGGGATAACTACTGGAAACGGTAGCTAATACCGCATAATGTCGCAAGACCAAAGAGGGGGACCTTCGGGCCTCTTGCCATCGGATGTGCCCAGATGGGATTAGCTAGTAGGTGGGGTAATGGCTCACCTAGGCGACGATCCCTAGCTGGTCTGAGAGGATGACCAGCCACACTGGAACTGAGACACGGTCCAGACTCCTACGGGAGGCAGCAGTGGGGAATATTGCACAATGGGCGCAAGCCTGATGCAGCCATGCCGCGTGTATGAAGAAGGCCTTCGGGTTGTAA…
XIII-53-2	dusty	NAf	M	20111224	Uncultured	Actinobacteria; Actinobacteria; Corynebacteriales; Dietziaceae; Dietzia	Actinobacteria	Actinobacteria	Dietzia	Dietzia maris	ref|NR_037025.1|	840/842(99%)	>130408-14_E21_XIII-220-66_BGH-R.ab1	1562GGCGACCTGCATTTAGGTGACCTATAGAATAGGGCCCTCTAGATGCATGCTCGAGCGGCCGCCAGTGTGATGGATATCTGCAGAATTCCTGGTGTAGCGGTGAAATGCGCAGATATCAGGAGGAACACCGGTGGCGAAGGCGGGTCTCTGGGTAGTAACTGACGCTGAGGAGCGAAAGCATGGGTAGCGAACAGGATTAGATACCCTGGTAGTCCATGCCGTAAACGGTGGGCGCTAGGTGTGGGGTCCTTCCACGGACTCCGTGCCGTAGCTAACGCATTAAGCGCCCCGCCTGGGGAGTACGGCCGCAAGGCTAAAACTCAAAGGAATTGACGGGGGCCCGCACAAGCGGCGGAGCATGTGGATTAATTCGATGCAACGCGAAGAACCTTACC…
XIII-53-2	dusty	NAf	M	20111224	Uncultured	Actinobacteria; Actinobacteria; Micrococcales; Micrococcaceae; Arthrobacter	Actinobacteria	Actinobacteria	Arthrobacter	Arthrobacter ramosus	ref|NR_026193.1|	829/838(99%)	>130408-14_O17_XIII-220-55_BGH-R.ab1	1526GCGGAACCTGCATTTAGGTGACCTATAGAATAGGGCCCTCTAGATGCATGCTCGAGCGGCCGCCAGTGTGATGGATATCTGCAGAATTCCTGGTGTAGCGGTGAAATGCGCAGATATCAGGAGGAACACCGATGGCGAAGGCAGGTCTCTGGGCATTAACTGACGCTGAGGAGCGAAAGCATGGGGAGCGAACAGGATTAGATACCCTGGTAGTCCATGCCGTAAACGTTGGGCACTAGGTGTGGGGGACATTCCACGTTTTCCGCGCCGTAGCTAACGCATTAAGTGCCCCGCCTGGGGAGTACGGCCGCAAGGCTAAAACTCAAAGGAATTGACGGGGGCCCGCACAAGCGGCGGAGCATGCGGATTAATTCGATGCAACGCGAAGAACCTTA…
XIII-53-2	dusty	NAf	M	20111224	Cultured	Actinobacteria; Actinobacteria; Micrococcales; Micrococcaceae; Kocuria	Actinobacteria	Actinobacteria	Kocuria	Kocuria polaris	ref|NR_028924.1|	1299/1321(98%)	>131209-36_E13_XIII-308-51_27F.ab1	1325AAAAGGGGGGGCGTGCTTAACATGCAAGTCGAACGATGATGCCCAGCTTGCTGGGCGGATTAGTGGCGAACGGGTGAGTAATACGTGAGTAACCTGCCCTTGACTCTGGGATAAGCCTGGGAAACTGGGTCTAATACTGGATACTACGTCCCATCGCATGGTGGGGGGTGGAAAGGGTTTTACTGGTTTTGGATGGGCTCACGGCCTATCAGCTTGTTGGTGGGGTAATGGCTCACCAAGGCGACGACGGGTAGCCGGCCTGAGAGGGTGACCGGCCACACTGGGACTGAGACACGGCCCAGACTCCTACGGGAGGCAGCAGTGGGGAATATTGCACAATGGGCGGAAGCCTGATGCAGCGACGCCGCGTGAGGGATGACGGCCTTCGGGTTGTA…
XIII-53-2	dusty	NAf	M	20111224	Uncultured	Actinobacteria; Actinobacteria; Micrococcales; Micrococcaceae; Kocuria	Actinobacteria	Actinobacteria	Kocuria	Kocuria rosea	ref|NR_044871.1|	844/845(99%)	>130408-14_I15_XIII-220-44_BGH-R.ab1	1766CGGAACCTGGCTTTAGGTGACCTATAGAATAGGGCCCTCTAGATGCATGCTCGAGCGGCCGCCAGTGTGATGGATATCTGCAGAATTCCTGGTGTAGCGGTGAAATGCGCAGATATCAGGAGGAACACCGATGGCGAAGGCAGGTCTCTGGGCTGTTACTGACGCTGAGGAGCGAAAGCATGGGGAGCGAACAGGATTAGATACCCTGGTAGTCCATGCCGTAAACGTTGGGCACTAGGTGTGGGGGACATTCCACGTTTTCCGCGCCGTAGCTAACGCATTAAGTGCCCCGCCTGGGGAGTACGGCCACAAGGCTAAAACTCAAAGGAATTGACGGGGGCCCGCACAAGCGGCGGAGCATGCGGATTAATTCGATGCAACGCGAAGAACCTTAC…
XIII-53-2	dusty	NAf	M	20111224	Uncultured	Actinobacteria; Actinobacteria; Micrococcales; Micrococcaceae; Kocuria	Actinobacteria	Actinobacteria	Kocuria	Kocuria rosea	ref|NR_044871.1|	844/845(99%)	>130408-14_I21_XIII-220-68_BGH-R.ab1	1508CGAATTCTGCATTTAGGTGACACTATAGAATAGGGCCCTCTAGATGCATGCTCGAGCGGCCGCCAGTGTGATGGATATCTGCAGAATTCCTGGTGTAGCGGTGAAATGCGCAGATATCAGGAGGAACACCGATGGCGAAGGCAGGTCTCTGGGCTGTTACTGACGCTGAGGAGCGAAAGCATGGGGAGCGAACAGGATTAGATACCCTGGTAGTCCATGCCGTAAACGTTGGGCACTAGGTGTGGGGGACATTCCACGTTTTCCGCGCCGTAGCTAACGCATTAAGTGCCCCGCCTGGGGAGTACGGCCACAAGGCTAAAACTCAAAGGAATTGACGGGGGCCCGCACAAGCGGCGGAGCATGCGGATTAATTCGATGCAACGCGAAGAACCTTA…
XIII-53-2	dusty	NAf	M	20111224	Uncultured	Bacteroidetes/Chlorobi group; Bacteroidetes; Cytophagia; Cytophagales; Flammeovirgaceae; Cesiribacter	Bacteroidetes/Chlorobi group	Cytophagia	Cesiribacter	Cesiribacter roseus	ref|NR_109022.1|	956/1042(92%)	>130408-14_A23_XIII-220-72_BGH-R.ab1	1407GGGCTACCCTGCATTTAGGTGAACTATAGAATAGGGCCCTCTAGATGCATGCTCGAGCGGCCGCCAGTGTGATGGATATCTGCAGAATTCGTCGACAACAGAGTTTGATCCTGGCTCAGGACGAACGCTGGCGGCGTGCTTAACACATGCAAGTTGAGCGGCAAGGTCCTTCGGGACCCTAGAGCGGCGCACGGGTGCGTAACGCGTATGCAACCTACCCTTTACTGGGGGATAGCCCGGGGAAACCCGGATTAATACCCCATGGCATTACCAGATGGCATCTGACGGTAATTAAAGATTTATTGGTAAAGGATGGGCATGCGTCTGATTAGCTAGTCGGTAGTGTAACGGACTACCAAGGCGACGATCAGTAGGGGGTCTGAGAGGATGATCCC…
XIII-53-2	dusty	NAf	M	20111224	Cultured	Bacteroidetes/Chlorobi group; Bacteroidetes; Flavobacteriia; Flavobacteriales; Flavobacteriaceae; Chryseobacterium	Bacteroidetes/Chlorobi group	Flavobacteriia	Chryseobacterium	Chryseobacterium taichungense	ref|NR_042345.1|	1294/1362(95%)	>131209-36_M13_XIII-308-55_27F.ab1	1360GGGGCAATACGGGGAGCCTACCATGCAAGCCGAGCGGTATAGATCTTTCGGGATCTAGAGAGCGGCGTACGGGTGCGGAACACGTGTGCAACCTGCCTTTATCTGGGGGATAGCCTTTCGAAAGGAAGATTAATACCCCATAATATAATTAATGGCATCATTGATTATTGAAAACTCCGGTGGATAGAGATGGGCACGCGCAAGATTAGATAGTTGGTGAGGTAACGGCTCACCAAGTCGATGATCTTTAGGGGGCCTGAGAGGGTGATCCCCCACACTGGTACTGAGACACGGACCAGACTCCTACGGGAGGCAGCAGTGAGGAATATTGGACAATGGGTTAGCGCCTGATCCAGCCATCCCGCGTGAAGGACGACGGCCCTATGGGTTGTAAA…
XIII-53-2	dusty	NAf	M	20111224	Uncultured	Bacteroidetes/Chlorobi group; Bacteroidetes; Sphingobacteriia; Sphingobacteriales; Chitinophagaceae; Segetibacter	Bacteroidetes/Chlorobi group	Sphingobacteriia	Segetibacter	Segetibacter koreensis	ref|NR_041501.1|	921/978(94%)	>130408-14_E19_XIII-220-58_BGH-R.ab1	1624TGGAGTTACCATTTAGGTGACCTATAGAATAGGGCCCTCTAGATGCATGCTCGAGCGGCCGCCAGTGTGATGGATATCTGCAGAATTCGTCGACAACAGAGTTTGATCCTGGCTCAGGATGAACGCTAGCGGCAGGCTTAATACATGCAAGTCGAGGGGCAGCGGGGTAGCAATACCGCCGGCGACCGGCAAACGGGTGCGGAACACGTACAGAACCTTCCTTTAAGCGGGGGATAGCCCGGAGAAATCCGGATTAATACCCCATAGTATAATTTAGTGGCATCATTAGATTATTAAAGATTTATCACTTAGAGATGGCTGTGCGGCTGATTAGGTAGTTGGTGTAGGTAACGGCTCACCAAGCCTTCGATCAGTAACTGGTGTGAGAGCACGAC…
XIII-53-2	dusty	NAf	M	20111224	Uncultured	Firmicutes; Bacilli; Bacillales; Bacillaceae; Bacillus	Firmicutes	Bacilli	Bacillus	Bacillus nealsonii	ref|NR_044546.1|	1019/1075(95%)	>130408-14_K19_XIII-220-61_BGH-R.ab1	1642GGGCGAACTTGCATTTAGGTGACCTATAGAATAGGGCCCTCTAGATGCATGCTCGAGCGGCCGCCAGTGTGATGGATATCTGCAGAATTCGTCGACAACAGAGTTTGATCCTGGCTCAGGACGAACGCTGGCGGCGTGCCTAATACATGCAAGTCGAGCGAATTTTTGAGAGCTTGCTCTCAAAAGATAGCGGCGGACGGGTGAGTAACACGTGGGCAACCTGCCTATAAGACTGGGATAACTTCGGGAAACCGGAGCTAATACCGGATAATTCTTATCTACTCATGTAGATAAGCTGAAAGACGGTTTCGGCTGTCACTTATAGATGGGCCCGCGGCGCATTAGCTAGTTGGTGAGGTAACGGCTCACCAAGGCAACGATGCGTAGCCGACCTG…
XIII-53-2	dusty	NAf	M	20111224	Cultured	Firmicutes; Bacilli; Bacillales; Paenibacillaceae; Paenibacillus	Firmicutes	Bacilli	Paenibacillus	Paenibacillus lautus	ref|NR_040882.1|	1332/1372(97%)	>131209-36_G13_XIII-308-52_27F.ab1	1366CGGCAGTGGCGGCATGCTATACTGCAAGTCGAGCGGACCTGATGGAGTGCTTGCACTCCTGATGGTTAGCGGCGGACGGGTGAGTAACACGTAGGCAACCTGCCCTCAAGACTGGGATAACTACCGGAAACGGTAGCTAATACCGGATAATTTATTTTGCAGCATTGTGGAATAATGAAAGGCGGAGCAATCTGTCACTTGAGGATGGGCCTGCGGCGCATTAGCTAGTTGGTGGGGTAACGGCCCACCAAGGCGACGATGCGTAGCCGACCTGAGAGGGTGAACGGCCACACTGGGACTGAGACACGGCCCAGACTCCTACGGGAGGCAGCAGTAGGGAATCTTCCGCAATGGGCGAAAGCCTGACGGAGCAACGCCGCGTGAGTGATGAAGGT…
XIII-53-2	dusty	NAf	M	20111224	Cultured	Firmicutes; Bacilli; Bacillales; Planococcaceae; Planomicrobium	Firmicutes	Bacilli	Planomicrobium	Planomicrobium okeanokoites	ref|NR_113593.1|	1367/1403(97%)	>131209-36_I13_XIII-308-53_27F.ab1	1398CCAATGGCGGCGTCCCTATACTGCAAGTCGAGCGGAACCTTTGGAGCTTGCTCCATTGGTTTAGCGGCGGACGGGTGAGTAACACGTGGGCAACCTGCCCTGCAGATCGGGATAACTCCGGGAAACCGGTGCTAATACCGAATAGTTTTTTGCCCCTCCTGGGGCGAAACGGAAAGACGGTTTCGGCTGTCACTGCAGGATGGGCCCGCGGCGCATTAGCTAGTTGGTGGGGTAATGGCCCACCAAGGCGACGATGCGTAGCCGACCTGAGAGGGTGATCGGCCACACTGGGACTGAGACACGGCCCAGACTCCTACGGGAGGCAGCAGTAGGGAATCTTCCGCAATGGACGCAAGTCTGACGGAGCAACGCCGCGTGAGTGACGAAGGTTTTCG…
XIII-53-2	dusty	NAf	M	20111224	Uncultured	Firmicutes; Bacilli; Lactobacillales; Carnobacteriaceae; Trichococcus	Firmicutes	Bacilli	Trichococcus	Trichococcus collinsii	ref|NR_042061.1|	838/842(99%)	>130408-14_A19_XIII-220-56_BGH-R.ab1	1552GCGGAATCAGCATTTAGGTGACCTATAGAATAGGGCCCTCTAGATGCATGCTCGAGCGGCCGCCAGTGTGATGGATATCTGCAGAATTCCATGTGTAGCGGTGAAATGCGTAGATATATGGAGGAACACCAGTGGCGAAGGCGACTCTCTGGTCTGTAACTGACGCTGAGGCTCGAAAGCGTGGGGAGCAAACAGGATTAGATACCCTGGTAGTCCACGCCGTAAACGATGAGTGCTAAGTGTTGGAGGGTTTCCACCCTTCAGTGCTGCAGCTAACGCATTAAGCACTCCGCCTGGGGAGTACGGCCGCAAGGCTGAAACTCAAAGGAATTGACGGGGACCCGCACAAGCGGTGGAGCATGTGGTTTAATTCGAAGCAACGCGAAGAACCTTAC…
XIII-53-2	dusty	NAf	M	20111224	Uncultured	Firmicutes; Bacilli; Lactobacillales; Carnobacteriaceae; Trichococcus	Firmicutes	Bacilli	Trichococcus	Trichococcus collinsii	ref|NR_042061.1|	838/841(99%)	>130408-14_I19_XIII-220-60_BGH-R.ab1	1562GGGGACTCTGCATTTAGGTGACCTATAGAATAGGGCCCTCTAGATGCATGCTCGAGCGGCCGCCAGTGTGATGGATCTCTGCAGAATTCCATGTGTAGCGGTGAAATGCGTAGATATATGGAGGAACACCAGTGGCGAAGGCGACTCTCTGGTCTGTAACTGACGCTGAGGCTCGAAAGCGTGGGGAGCAAACAGGATTAGATACCCTGGTAGTCCACGCCGTAAACGATGAGTGCTAAGTGTTGGAGGGTTTCCACCCTTCAGTGCTGCAGCTAACGCATTAAGCACTCCGCCTGGGGAGTACGGCCGCAAGGCTGAAACTCAAAGGAATTGACGGGGACCCGCACAAGCGGTGGAGCATGTGGTTTAATTCGAAGCAACGCGAAGAACCTTAC…
XIII-53-2	dusty	NAf	M	20111224	Uncultured	Firmicutes; Bacilli; Lactobacillales; Carnobacteriaceae; Trichococcus	Firmicutes	Bacilli	Trichococcus	Trichococcus collinsii	ref|NR_042061.1|	838/842(99%)	>130408-14_K21_XIII-220-69_BGH-R.ab1	1570GCGACTTAGCATTTAGGTGACCTATAGAATAGGGCCCTCTAGATGCATGCTCGAGCGGCCGCCAGTGTGATGGATATCTGCAGAATTCCATGTGTAGCGGTGAAATGCGTAGATATATGGAGGAACACCAGTGGCGAAGGCGACTCTCTGGTCTGTAACTGACGCTGAGGCTCGAAAGCGTGGGGAGCAAACAGGATTAGATACCCTGGTAGTCCACGCCGTAAACGATGAGTGCTAAGTGTTGGAGGGTTTCCACCCTTCAGTGCTGCAGCTAACGCATTAAGCACTCCGCCTGGGGAGTACGGCCGCAAGGCTGAAACTCAAAGGAATTGACGGGGACCCGCACAAGCGGTGGAGCATGTGGTTTAATTCGAAGCAACGCGAAGAACCTTACC…
XIII-53-2	dusty	NAf	M	20111224	Uncultured	Firmicutes; Bacilli; Lactobacillales; Carnobacteriaceae; Trichococcus	Firmicutes	Bacilli	Trichococcus	Trichococcus flocculiformis	ref|NR_042060.1|	794/796(99%)	>130408-14_E15_XIII-220-42_BGH-R.ab1	1841TGCAAGCCTAGCATTTAGGGTGACCTATAGAATAGGGCCCTCTAGATGCATGCTCGAGCGGCCGCCAGTGTGATGGATATCTGCAGAATTCCATGTGTAGCGGTGAAATGCGTAGATATATGGAGGAACACCAGTGGCGAAGGCGACTCTCTGGTCTGTAACTGACGCTGAGGCTCGAAAGCGTGGGGAGCAAACAGGATTAGATACCCTGGTAGTCCACGCCGTAAACGATGAGTGCTAAGTGTTGGAGGGTTTCCACCCTTCAGTGCTGCAGCTAACGCATTAAGCACTCCGCCTGGGGAGTACGGCCGCAAGGCTGAAACTCAAAGGAATTGACGGGGACCCGCACAAGCGGTGGAGCATGTGGTTTAATTCGAAGCAACGCGAAGAACCTT…
XIII-53-2	dusty	NAf	M	20111224	Uncultured	Firmicutes; Bacilli; Lactobacillales; Carnobacteriaceae; Trichococcus	Firmicutes	Bacilli	Trichococcus	Trichococcus flocculiformis	ref|NR_042060.1|	790/796(99%)	>130408-14_G17_XIII-220-51_BGH-R.ab1	1358GGCTAACTAGCATTTAGGTGACCTATAGAATAGGGCCCTCTAGATGCATGCTCGAGCGGCCGCCAGTGTGATGGATATCTGCAGAATTCCATGTGTAGCGGTGAAATGCGTAGATATATGGAGGAACACCAGTGGCGAAGGCGACTCTCTGGTCTGTAACTGACGCTGAGGCTCGAAAGCGTGGGGAGCAAACAGGATTAGATACCCTGGTAGTCCACGCCGTAAACGATGAGTGCTAAGTGTTGGAGGGTTTCCACCCTTCAGTGCTGCAGCTAACGCATTAAGCACTCCGCCTGGGGAGTACGGCCGCAAGGCTGAAACTCAAAGGAATTGACGGGGACCCGCACAAGCGGTGGAGCATGTGGTTTAATTCGAAGCAACGCGAAGAACCTTAC…
XIII-53-2	dusty	NAf	M	20111224	Uncultured	Proteobacteria; Alphaproteobacteria; Rhizobiales; Rhizobiaceae; Sinorhizobium/Ensifer group; Ensifer	Proteobacteria	Alphaproteobacteria	Ensifer	Ensifer adhaerens	ref|NR_042482.1|	819/848 (97%)	>121025-15_C19_XIII-123-18_BGH-R.ab1	1518GGGCGAACCTACATTTAGGTGACCTATAGAATAGGGCCCTCTAGATGCATGCTCGAGCGGCCGCCAGTGTGATGGATCCCTACTGAATTCCGAGTGTAGAGGTGAAATTCGTAGATATTCGGAGTAACACCAGTGGCGAAGGCGGCTCACTGGCTCGATACTGACGCTGAGGTGCGAAAGCGTGGGGAGCAAACAGGATTAGATACCCTGGTAGTCCACGCCGTAAACGATGAATGCTAGCCGTCGGGCAGTATACTGTTCGGTGGCGCAGCTAACGCATTAAACATTCCGCCTGGGGAGTACGGTCGCAAGATTAAAACTCAATGGAATTGACGGGGGCCCGCACAAGCGGTGGAGCATGTGGTTTAATTCGAAGCAACGCGCAGAACCTTACC…
XIII-53-2	dusty	NAf	M	20111224	Uncultured	Proteobacteria; Alphaproteobacteria; Rhodobacterales; Rhodobacteraceae; Aliiroseovarius	Proteobacteria	Alphaproteobacteria	Roseovarius	Roseovarius crassostreae	ref|NR_041731.1|	579/587(99%)	>130408-14_I17_XIII-220-52_BGH-R.ab1	1176GCCTGACCAGCATTTAGGTGACCTATAGAATAGGGCCCTCTAGATGCATGCTCGAGCGGCCGCCAGTGTGATGGATATCTGCAGAATTCCGAGTGTAGAGGTGAAATTCGTAGATATTCGGAGGAACACCAGTGGCGAAGGCGGCTCACTGGCTCGATACTGACGCTGAGGTACGAAAGTGTGGGGAGCAAACAGGATTAGATACCCTGGTAGTCCACACCGTAAACGATGAATGCCAGTCGTCGGGCAGTATACTGTTCGGTGACACACCTAACGGATTAAGCATTCCGCCTGGGGGGTACGGTCGCAAGATTAAAACTCAAAGGAATTGACGGGGGCCCGCACAAGCGGTGGAGCATGTGGTTTAATTCGAAGCAACGCGCAGAACCTTACCA…
XIII-53-2	dusty	NAf	M	20111224	Uncultured	Proteobacteria; Alphaproteobacteria; Rhodobacterales; Rhodobacteraceae; Aliiroseovarius	Proteobacteria	Alphaproteobacteria	Roseovarius	Roseovarius crassostreae	ref|NR_041731.1|	815/825(99%)	>130408-14_A21_XIII-220-64_BGH-R.ab1	1466GGAACCTAGCATTTAGGTGAACTATAGAATAGGGCCCTCTAGATGCATGCTCGAGCGGCCGCCAGTGTGATGGATATCTGCAGAATTCCGAGTGTAGAGGTGAAATTCGTAGATATTCGGAGGAACACCAGTGGCGAAGGCGGCTCACTGGCTCGATACTGACGCTGAGGTACGAAAGTGTGGGGAGCAAACAGGATTAGATACCCTGGTAGTCCACACCGTAAACGATGAATGCCAGTCGTCGGGCAGTATACTGTTCGGTGACACACCTAACGGATTAAGCATTCCGCCTGGGGGGTACGGTCGCAAGATTAAAACTCAAAGGAATTGACGGGGGCCCGCACAAGCGGTGGAGCATGTGGTTTAATTCGAAGCAACGCGCAGAACCTTACCAA…
XIII-53-2	dusty	NAf	M	20111224	Uncultured	Proteobacteria; Alphaproteobacteria; Rhodobacterales; Rhodobacteraceae; Aliiroseovarius	Proteobacteria	Alphaproteobacteria	Roseovarius	Roseovarius crassostreae	ref|NR_041731.1|	815/824(99%)	>130408-14_C21_XIII-220-65_BGH-R.ab1	1470CTAACCTATCATTTAGGTGAACTATAGAATAGGGCCCTCTAGATGCATGCTCGAGCGGCCGCCAGTGTGATGGATATCTGCAGAATTCCGAGTGTAGAGGTGAAATTCGTAGATATTCGGAGGAACACCAGTGGCGAAGGCGGCTCACTGGCTCGATACTGACGCTGAGGTACGAAAGTGTGGGGAGCAAACAGGATTAGATACCCTGGTAGTCCACACCGTAAACGATGAATGCCAGTCGTCGGGCAGTATACTGTTCGGTGACACACCTAACGGATTAAGCATTCCGCCTGGGGGGTACGGTCGCAAGATTAAAACTCAAAGGAATTGACGGGGGCCCGCACAAGCGGTGGAGCATGTGGTTTAATTCGAAGCAACGCGCAGAACCTTACCAA…
XIII-53-2	dusty	NAf	M	20111224	Uncultured	Proteobacteria; Alphaproteobacteria; Rhodobacterales; Rhodobacteraceae; Aliiroseovarius	Proteobacteria	Alphaproteobacteria	Roseovarius	Roseovarius crassostreae	ref|NR_041731.1|	815/823(99%)	>130408-14_O21_XIII-220-71_BGH-R.ab1	1456GGCGACCCAGCATTTAGGTGACCTATAGAATAGGGCCCTCTAGATGCATGCTCGAGCGGCCGCCAGTGTGATGGATATCTGCAGAATTCCGAGTGTAGAGGTGAAATTCGTAGATATTCGGAGGAACACCAGTGGCGAAGGCGGCTCACTGGCTCGATACTGACGCTGAGGTACGAAAGTGTGGGGAGCAAACAGGATTAGATACCCTGGTAGTCCACACCGTAAACGATGAATGCCAGTCGTCGGGCAGTATACTGTTCGGTGACACACCTAACGGATTAAGCATTCCGCCTGGGGGGTACGGTCGCAAGATTAAAACTCAAAGGAATTGACGGGGGCCCGCACAAGCGGTGGAGCATGTGGTTTAATTCGAAGCAACGCGCAGAACCTTACCA…
XIII-53-2	dusty	NAf	M	20111224	Uncultured	Proteobacteria; Alphaproteobacteria; Rhodobacterales; Rhodobacteraceae; Loktanella	Proteobacteria	Alphaproteobacteria	Loktanella	Loktanella hongkongensis	ref|NR_029121.1|	769/820 (94%)	>121025-15_G19_XIII-123-20_BGH-R.ab1	1439GGGCGAACTAGCATTTAGGTGACCTATAGAATAGGGCCCTCTAGATGCATGCTCGAGCGGCCGCCAGTGTGATGGATCCCTACTAAATTCCGAGTGTAGAGGTGAAATTCGTAGATATTCGGCGTAACACCAGTGGCGAAGGCGGCTCACTGGCTCGACACTGACGCTGAGGTGCGAAAGCGTGGGGAGCAAACAGGATTAGATACCCTGGTAGTCCACGCCGTAAACGATGAATGCCAGACGTCGGGGGGCTTGCCCTTCGGTGTCACACCTAACGGATTAAGCATTCCGCCTGGGGAGTACGGTCGCAAGATTAAAACTCAAAGGAATTGACGGGGGCCCGCACAAGCGGTGGAGCATGTGGTTTAATTCGAAGCAACGCGCAGAACCTTACC…
XIII-53-2	dusty	NAf	M	20111224	Uncultured	Proteobacteria; Alphaproteobacteria; Rhodobacterales; Rhodobacteraceae; Loktanella	Proteobacteria	Alphaproteobacteria	Loktanella	Loktanella hongkongensis	ref|NR_029121.1|	772/822(94%)	>130408-14_A15_XIII-220-40_BGH-R.ab1	1690GGCTACTCAACATTTAGGTGACCTATAGAATAGGGCCCTCTAGATGCATGCTCGAGCGGCCGCCAGTGTGATGGATATCTGCAGAATTCCGAGTGTAGAGGTGAAATTCGTAGATATTCGGAGGAACACCAGTGGCGAAGGCGGCTCACTGGCTCGACACTGACGCTGAGGTGCGAAAGCGTGGGGAGCAAACAGGATTAGATACCCTGGTAGTCCACGCCGTAAACGATGAATGCCAGACGTCGGGGGGCTTGCCCTTCGGTGTCACACCTAACGGATTAAGCATTCCGCCTGGGGAGTACGGTCGCAAGATTAAAACTCAAAGGAATTGACGGGGGCCCGCACAAGCGGTGGAGCATGTGGTTTAATTCGAAGCAACGCGCAGAACCTTACCA…
XIII-53-2	dusty	NAf	M	20111224	Uncultured	Proteobacteria; Alphaproteobacteria; Rhodobacterales; Rhodobacteraceae; Loktanella	Proteobacteria	Alphaproteobacteria	Loktanella	Loktanella hongkongensis	ref|NR_029121.1|	772/822(94%)	>130408-14_C15_XIII-220-41_BGH-R.ab1	1747GCCGACCCTAGCATTTAGGTGACCTATAGAATAGGGCCCTCTAGATGCATGCTCGAGCGGCCGCCAGTGTGATGGATATCTGCAGAATTCCGAGTGTAGAGGTGAAATTCGTAGATATTCGGAGGAACACCAGTGGCGAAGGCGGCTCACTGGCTCGACACTGACGCTGAGGTGCGAAAGCGTGGGGAGCAAACAGGATTAGATACCCTGGTAGTCCACGCCGTAAACGATGAATGCCAGACGTCGGGGGGCTTGCCCTTCGGTGTCACACCTAACGGATTAAGCATTCCGCCTGGGGAGTACGGTCGCAAGATTAAAACTCAAAGGAATTGACGGGGGCCCGCACAAGCGGTGGAGCATGTGGTTTAATTCGAAGCAACGCGCAGAACCTTACC…
XIII-53-2	dusty	NAf	M	20111224	Uncultured	Proteobacteria; Alphaproteobacteria; Rhodobacterales; Rhodobacteraceae; Paracoccus	Proteobacteria	Alphaproteobacteria	Paracoccus	Paracoccus aminophilus	ref|NR_042715.1|	798/818(98%)	>130408-14_M15_XIII-220-46_BGH-R.ab1	1631GGGCAACTCAGCATTTAGGTGACCTATAGAATAGGGCCCTCTAGATGCATGCTCGAGCGGCCGCCAGTGTGATGGATATCTGCAGAATTCCGAGTGTGGAGGTGAAATTCGTAGATATTCGGAGGAACACCAGTGGCGAAGGCGGCTCACTGGCTCGATGCTGACGCTGAGGAGCGAAAGCGTGGGGAGCAAACAGGATTAGATACCCTGGTAGTCCACGCCGTAAACGATGAATGCCAGTCGTCGGGCAGTATACTGTTCGGTGACACACCTAACGGATTAAGCATTCCGCCTGGGGAGTACGGTCGCAAGATTAAAACTCAAAGGAATTGACGGGGGCCCGCACAAGCGGTGGAGCATGTGGTTTAATTCGAAGCAACGCGCAGAACCTTACC…
XIII-53-2	dusty	NAf	M	20111224	Uncultured	Proteobacteria; Alphaproteobacteria; Rhodobacterales; Rhodobacteraceae; Rubellimicrobium	Proteobacteria	Alphaproteobacteria	Rubellimicrobium	Rubellimicrobium mesophilum	ref|NR_044275.1|	757/785(96%)	>130408-14_M17_XIII-220-54_BGH-R.ab1	1615GCTACCCTAGCATTTAAGTGACCTATAGAATAGGGCCCTCTAGATGCATGCTCGAGCGGCCGCCAGTGTGATGGATATCTGCAGAATTCCGAGTGTAGAGGTGAAATTCGTAGATATTCGGAGGAACACCAGTGGCGAAGGCGGCTCACTGGCTCGACACTGACGCTGAGGCGCGAAAGCGTGGGGAGCAAACAGGATTAGATACCCTGGTAGTCCACGCCGTAAACGATGAATGCCAGACGTCGGGGGGCTTGCCCTTCGGTGTCACACCTAACGGATTAAGCATTCCGCCTGGGGAGTACGGTCGCAAGATTAAAACTCAAAGGAATTGACGGGGGCCCGCACAAGCGGTGGAGCATGTGGTTTAATTCGAAGCAACGCGCAGAACCTTACCA…
XIII-53-2	dusty	NAf	M	20111224	Uncultured	Proteobacteria; Alphaproteobacteria; Rhodobacterales; Rhodobacteraceae; Rubellimicrobium	Proteobacteria	Alphaproteobacteria	Rubellimicrobium	Rubellimicrobium mesophilum	ref|NR_044275.1|	751/784 (96%)	>121025-15_E19_XIII-123-19_BGH-R.ab1	1481GGGCGTACCATGCTTTAGGTGACCTATAGAATAGGGCCCTCTAGATGCATGCTCGAGCGGCCGCCAGTGTGATGGAACCTTATAAATTCCGAGTGTAGAGGTGAAATTCGTAGATATTCGGCGTTACACCAGTGGCGAAGGCGGCTCACTGGCTCGACACTGACGCTGAGGTGCGAAAGCGTGGGGAGCAAACAGGATTAGATACCCTGGTAGTCCACGCCGTAAACGATGAATGCCAGACGTCGGGGGGCTTGCTCTTCGGTGTCACACCTAACGGATTAAGCATTCCGCCTGGGGAGTACGGTCGCAAGATTAAAACTCAGAGGAATTGACGGGGGCCCGCACAAGCGGTGGAGCATGTGGTTTAATTCGAAGCAACGCGCAGAACCTTACCA…
XIII-53-2	dusty	NAf	M	20111224	Uncultured	Proteobacteria; Alphaproteobacteria; Rhodobacterales; Rhodobacteraceae; Thalassobius	Proteobacteria	Alphaproteobacteria	Thalassobius	Thalassobius mediterraneus	ref|NR_042377.1|	810/816(99%)	>130408-14_O15_XIII-220-47_BGH-R.ab1	1678GGCTGACTTAGCATTTAGGTGACCTATAGAATAGGGCCCTCTAGATGCATGCTCGAGCGGCCGCCAGTGTGATGGATATCTGCAGAATTCCGAGTGTAGAGGTGAAATTCGTAGATATTCGGAGGAACACCAGTGGCGAAGGCGGCTCACTGGCTCGATACTGACGCTGAGGTGCGAAAGTGTGGGGAGCAAACAGGATTAGATACCCTGGTAGTCCACACCGTAAACGATGAATGCCAGTCGTCGGGTAGCATGCTATTCGGTGACACACCTAACGGATTAAGCATTCCGCCTGGGGAGTACGGTCGCAAGATTAAAACTCAAAGGAATTGACGGGGGCCCGCACAAGCGGTGGAGCATGTGGTTTAATTCGAAGCAACGCGCAGAACCTTACC…
XIII-53-2	dusty	NAf	M	20111224	Uncultured	Proteobacteria; Alphaproteobacteria; Rhodospirillales; Rhodospirillaceae; Skermanella	Proteobacteria	Alphaproteobacteria	Skermanella	Skermanella aerolata	ref|NR_043929.1|	777/794 (98%)	>121008-06_B18_XIII-117-18_BGH-R.ab1	1713GGGACTCTAGCTTTAGGTGACCTATAGAATAGGGCCCTCTAGATGCATGCTCGAGCGGCCGCCAGTGTGATGGATATCTGCAGAATTCCCAGTGTAGAGGTGAAATTCGTAGATATTGGGAAGAACACCGATGGCGAAGGCAGCCATCTGGACCGACACTGACGCTGAGGCGCGAAAGCGTGGGGAGCAAACAGGATTAGATACCCTGGTAGTCCACGCCGTAAACGATGAGTGCTAGACGTCGGGGTCCTTAGGGCTTCGGTGTCGCAGCTAACGCATTAAGCACTCCGCCTGGGGAGTACGGCCGCGAGGTTAAAACTCAAAGGAATTGACGGGGGCCCGCACAAGCGGTGGAGCATGTGGTTTAATTCGAAGCAACGCGCAGAACCTTACCA…
XIII-53-2	dusty	NAf	M	20111224	Uncultured	Proteobacteria; Betaproteobacteria; Burkholderiales; Comamonadaceae; Pseudacidovorax	Proteobacteria	Betaproteobacteria	Pseudoalteromonas	Pseudoalteromonas atlantica	ref|NR_074761.1|	801/835(96%)	>130408-14_C17_XIII-220-49_BGH-R.ab1	1738GCGGACCAGCATTTAGGTGACCTATAGAATAGGGCCCTCTAGATGCATGCTCGAGCGGCCGCCAGTGTGATGGATATCTGCAGAATTCCAGGTGTAGCGGTGAAATGCGTAGAGATCTGGAGGAACATCAATGGCGAAGGCAACTCCCTGGCCAAAGACTGACGCTCATGTGCGAAAGTGTGGGTAGCGAACAGGATTAGATACCCTGGTAGTCCACACCGTAAACGCTGTCTACTAGCTGTTTGTGAATTTAATTCGTGAGTAGCGAAGCTAACGCGATAAGTAGACCGCCTGGGGAGTACGGCCGCAAGGTTAAAACTCAAATGAATTGACGGGGGCCCGCACAAGCGGTGGAGCATGTGGTTTAATTCGATGCAACGCGAAGAACCTTACCT…
XIII-53-2	dusty	NAf	M	20111224	Uncultured	Proteobacteria; Betaproteobacteria; Burkholderiales; Oxalobacteraceae; Herbaspirillum	Proteobacteria	Betaproteobacteria	Herbaspirillum	Herbaspirillum seropedicae	ref|NR_029329.1|	825/837(99%)	>130408-14_E17_XIII-220-50_BGH-R.ab1	1788GGCGACTCAACATTTAGGTGACCTATAGAATAGGGCCCTCTAGATGCATGCTCGAGCGGCCGCCAGTGTGATGGATATCTGCAGAATTCCACGTGTAGCAGTGAAATGCGTAGAGATGTGGAGGAATACCGATGGCGAAGGCAGCCCCCTGGGATAACACTGACGCTCATGCACGAAAGCGTGGGGAGCAAACAGGATTAGATACCCTGGTAGTCCACGCCCTAAACGATGTCGACTAGTTGTCGGGTCTTAATTGACTTGGTAACGCAGCTAACGCGTGAAGTCGACCGCCTGGGGAGTACGGTCGCAAGATTAAAACTCAAAGGAATTGACGGGGACCCGCACAAGCGGTGGATGATGTGGATTAATTCGATGCAACGCGAAAAACCTTACCT…
XIII-53-2	dusty	NAf	M	20111224	Uncultured	Proteobacteria; delta/epsilon subdivisions; Deltaproteobacteria; Myxococcales; Nannocystineae; Nannocystaceae; Nannocystis	Proteobacteria	Deltaproteobacteria	Nannocystis	Nannocystis pusilla	ref|NR_104789.1|	835/842(99%)	>130408-14_G15_XIII-220-43_BGH-R.ab1	1860GGGGCCTAGCATTTAGGTGACCTATAGAATAGGGCCCTCTAGATGCATGCTCGAGCGGCCGCCAGTGTGATGGATATCTGCAGAATTCCCGGTGTAGAGGTGAAATTCGTAGATAACGGGAGGAATACCAGTGGCGAAGGCGCTGTCCTGGACGAAGATTGACGCTGAGGTGCGAAAGCGTGGGGAGCAAACAGGATTAGATACCCTGGTAGTCCACGCTGTAAACGATGAGTGCTGGACGGTGGAGGATTTGACCCCTTCGCTGTCGAAGCTAACGCGTTAAGCACTCCGCCTGGGGAGTACGGTCGCAAGACTAAAACTCAAAGGAATTGACGGGGGCCCGCACAAGCGGTGGAGCATGTGGTTTAATTCGACGCAACGCGCAGAACCTTACC…
XIII-53-2	dusty	NAf	M	20111224	Uncultured	Proteobacteria; delta/epsilon subdivisions; Epsilonproteobacteria; Campylobacterales; Campylobacteraceae; Arcobacter	Proteobacteria	Epsilonproteobacteria	Arcobacter	Arcobacter cryaerophilus	ref|NR_025905.1|	1100/1147(96%)	>130408-14_K15_XIII-220-45_BGH-R.ab1	1771GCCGACCCAGCATTTAGGTGAACTATAGAATAGGGCCCTCTAGATGCATGCTCGAGCGGCCGCCAGTGTGATGGATATCTGCAGAATTCGTCGACAACAGAGTTTGATCCTGGCTCAGAGTGAACGCTGGCGGCGTGCTTAACACATGCAAGTCGAACGAGAACGGATTATAGCTTGCTATAATTGTCAGCTAAGTGGCGCACGGGTGAGTAATGTATAGGTAATATGCCTCTTACTAAGGGATAACAATTGGAAACGATTGCTAATACCTTATACTCCTTGTTAACTTAAGTTAATAAGGGAAAGATTTATTGGTAAGAGATTAGCCTGTATTGTATCAGTTAGTTGGTGGGGTAATGGCCTACCAAGACTATGACACATAACTGGTTTGAGAG…
XIII-53-2	dusty	NAf	M	20111224	Uncultured	Proteobacteria; delta/epsilon subdivisions; Epsilonproteobacteria; Campylobacterales; Campylobacteraceae; Arcobacter	Proteobacteria	Epsilonproteobacteria	Arcobacter	Arcobacter cryaerophilus	ref|NR_025905.1|	1110/1150(97%)	>130408-14_K17_XIII-220-53_BGH-R.ab1	1702GCGCACCTTGCATTTAGGTGACCTATAGAATAGGGCCCTCTAGATGCATGCTCGAGCGGCCGCCAGTGTGATGGATATCTGCAGAATTCGTCGACAACAGAGTTTGATCCTGGCTCAGAGTGAACGCTGGCGGCGTGCTTAACACATGCAAGTCGAACGAGAACGGATTATAGCTTGCTATAATTGTCAGCTAAGTGGCGCACGGGTGAGTAATGTATAGGTAATATGCCTCTTACTAAGGGATAACAATTGGAAACGATTGCTAATACCTTATACTCCTTGTTAACTTAAGTTAATAAGGGAAAGATTTATTGGTAAGAGATTAGCCTGTATTGTATCAGTTAGTTGGTGGGGTAATGGCCTACCAAGACTATGACACATAACTGGTTTGAGAG…
XIII-53-2	dusty	NAf	M	20111224	Uncultured	Proteobacteria; delta/epsilon subdivisions; Epsilonproteobacteria; Campylobacterales; Campylobacteraceae; Arcobacter	Proteobacteria	Epsilonproteobacteria	Arcobacter	Arcobacter cryaerophilus	ref|NR_025905.1|	1090/1143(95%)	>130408-14_O19_XIII-220-63_BGH-R.ab1	1556GGCGAACCTTGCTTTAGGTGACCTATAGAATAGGGCCCTCTAGATGCATGCTCGAGCGGCCGCCAGTGTGATGGATATCTGCAGAATTCGTCGACAACAGAGTTTGATCCTGGCTCAGAGTGAACGCTGGCGGCGTGCTTAACACATGCAAGTCGAACGAGAACGGATTATAGCTTGCTATAATTGTCAGCTAAGTGGCGCACGGGTGAGTAATGTATAGGTAATATGCCTCTTACTAAGGGATAACAATTGGAAACGATTGCTAATACCTTATACTCCTTGTTAACTTAAGTTAATAAGGGAAAGATTTATTGGTAAGAGATTAGCCTGTATTGTATCAGTTAGTTGGTGGGGTAATGGCCTACCAAGACTATGACACATAACTGGTTTGAGAG…
XIII-53-2	dusty	NAf	M	20111224	Uncultured	Proteobacteria; Gammaproteobacteria; Alteromonadales; Colwelliaceae; Colwellia	Proteobacteria	Gammaproteobacteria	Colwellia	Colwellia piezophila	ref|NR_024805.1|	493/632 (78%)	>121008-06_A18_XIII-117-17_BGH-R.ab1	1373CGACCCTACATTTAGGTGACCTATAGAATAGGGCCCTCTAGATGCATGCTCGAGCGGCCGCCAGTGTGATGGATATCTGCAGAATTCGTCGACAACAGAGTTTGATCCTGGCTCAGAATGAACGCTGGCGGCAGGCTTATCACATGCAAGTCGAGCGGAAACGATTCAACCTTGCCACAAGGCATCGAGCGGCGGACGGGTGAGTAATGCTCACGGATCTACTAAGTAATGGGGGATAGCCATTGAAAACGATGATTAATACCGCATATATCCAACTGGGGAAAGCAAGGGACCTTCAGACCTTGCGCTATTTGATGAGCCTGAGTGACATTAGCTAGTTGGTAAGGTAAAGGCTTACCAGCGCGACGATCTCTAGCTGGTCTGACAAGATGATC…
XIII-53-4	dusty	NAf	M	20120111	Cultured	Actinobacteria; Actinobacteria; Micrococcales; Sanguibacteraceae; Sanguibacter	Actinobacteria	Actinobacteria	Sanguibacter	Sanguibacter inulinus	ref|NR_029277.1|	1335/1355(99%)	>131209-36_G15_XIII-308-60_27F.ab1	1361ACAAGGGCGCGTGCTTACCATGCAAGTCGAACGGTGACATCAGAGCTTGCTCTGGTTGATCAGTGGCGAACGGGTGAGTAACACGTGAGTAACCTGCCCTTGACTCTGGGATAACTCCGGGAAACCGGGGCTAATACCGGATACGAGACGCGACCGCATGGTCGGCGTCTGGAAAGTTTTTCGGTCAAGGATGGACTCGCGGCCTATCAGCTTGTTGGTGAGGTAATGGCTCACCAAGGCGTCGACGGGTAGCCGGCCTGAGAGGGCGACCGGCCACACTGGGACTGAGACACGGCCCAGACTCCTACGGGAGGCAGCAGTGGGGAATATTGCACAATGGGCGAAAGCCTGATGCAGCGACGCCGCGTGAGGGATGAAGGCCTTCGGGTTGTAAA…
XIII-53-4	dusty	NAf	M	20120111	Cultured	Firmicutes; Bacilli; Bacillales; Bacillaceae; Bacillus	Firmicutes	Bacilli	Bacillus	Bacillus stratosphericus	ref|NR_042336.1|	1266/1301(97%)	>131209-36_K15_XIII-308-62_27F.ab1	1378GCCGTGGCGGCGTTGCTATACTGCAAGTCGAGCGGACAGAAGGGAGCTTGCTCCCGGATGTTAGCGGCGGACGGGTGAGTAACACGTGGGTAACCTGCCTGTAAGACTGGGATAACTCCGGGAAACCGGAGCTAATACCGGATAGTTCCTTGAACCGCATGGTTCAAGGATGAAAGACGGTTTCGGCTGTCACTTACAGATGGACCCGCGGCGCATTAGCTAGTTGGTGAGGTAACGGCTCACCAAGGCGACGATGCGTAGCCGACCTGAGAGGGTGATCGGCCACACTGGGACTGAGACACGGCCCAGACTCCTACGGGAGGCAGCAGTAGGGAATCTTCCGCAATGGACGAAAGTCTGACGGAGCAACGCCGCGTGAGTGATGAAGGTTTTCG…
XIII-53-4	dusty	NAf	M	20120111	Cultured	Firmicutes; Bacilli; Bacillales; Paenibacillaceae; Brevibacillus	Firmicutes	Bacilli	Brevibacillus	Brevibacillus agri	ref|NR_113767.1|	1228/1267(97%)	>131209-36_C15_XIII-308-58_27F.ab1	1355CGTGACGGCGTTGCTATACTGCAAGTCGAGCGAGTCCCTTCGGGGGCTAGCGGCGGACGGGTGAGTAACACGTAGGCAACCTGCCTCTCAGACTGGGATAACATAGGGAAACTTATGCTAATACCGGATAGGTTTTTGGATCGCATGATCTGAAAAGAAAAGATGGCTTTTCGCTATCACTGGGAGATGGGCCTGCGGCGCATTAGCTAGTTGGTGGGGTAACGGCCTACCAAGGCGACGATGCGTAGCCGACCTGAGAGGGTGACCGGCCACACTGGGACTGAGACACGGCCCAGACTCCTACGGGAGGCAGCAGTAGGGAATTTTCCACAATGGACGAAAGTCTGATGGAGCAACGCCGCGTGAACGATGAAGGTCTTCGGATTGTAAAGTTC…
XIII-53-4	dusty	NAf	M	20120111	Cultured	Proteobacteria; Alphaproteobacteria; Sphingomonadales; Sphingomonadaceae; Sphingomonas	Proteobacteria	Alphaproteobacteria	Sphingomonas	Sphingomonas insulae	ref|NR_044187.1|	1293/1347(96%)	>131209-36_I15_XIII-308-61_27F.ab1	1393CACAGGGCGGCATGCCTACCATGCAAGTCGAACGATGCTTTCGGGCATAGTGGCGCACGGGTGCGTAACGCGTGGGAATCTGCCCTCAGGTTCGGAATAACAGTTGGAAACGACTGCTAATACCGGATGATGACGTTAAGTCCAAAGATTTATCGCCTGAGGATGAGCCCGCGTAGGATTAGCTAGTTGGTGTGGTAAGAGCGCACCAAGGCGACGATCCTTAGCTGGTCTGAGAGGATGATCAGCCACACTGGGACTGAGACACGGCCCAGACTCCTACGGGAGGCAGCAGTGGGGAATATTGGACAATGGGCGAAAGCCTGATCCAGCAATGCCGCGTGAGTGATGAAGGCCTTAGGGTTGTAAAGCTCTTTTACCCGGGATGATAATGACAG…
XIII-53-4	dusty	NAf	M	20120111	Cultured	Proteobacteria; Betaproteobacteria; Burkholderiales; Comamonadaceae; Variovorax	Proteobacteria	Betaproteobacteria	Variovorax	Variovorax paradoxus	ref|NR_074646.1|	1320/1383(95%)	>131209-36_E15_XIII-308-59_27F.ab1	1396GAAGGGCGGCATGCCTTACCATGCAAGTCGAACGGCAGCACGGGAGCAATCCTGGTGGCGAGTGGCGAACGGGTGAGTAATACATCGGAACGTGCCCAATCGTGGGGGATAACGCAGCGAAAGCTGTGCTAATACCGCATACGATCTACGGATGAAAGCAGGGGACCGCAAGGCCTTGCGCGAATGGAGCGGCCGATGGCAGATTAGGTAGTTGGTGAGGTAAAGGCTCACCAAGCCTTCGATCTGTAGCTGGTCTGAGAGGACGACCAGCCACACTGGGACTGAGACACGGCCCAGACTCCTACGGGAGGCAGCAGTGGGGAATTTTGGACAATGGGCGAAAGCCTGATCCAGCAATGCCGCGTGCAGGATGAAGGCCTTCGGGTTGTAAACTG…
XIII-54-2	clean	NAf	M	20120113	Cultured	Actinobacteria; Actinobacteria; Corynebacteriales; Nocardiaceae; Rhodococcus	Actinobacteria	Actinobacteria	Rhodococcus	Rhodococcus corynebacterioides	ref|NR_119107.1|	1266/1287(98%)	>131209-36_A17_XIII-308-65_27F.ab1	1293CAAAAAGCGGCAGCTTACAATTGCAGTCGAACGGTAAGGCCCTTCGGGGTACACGAGCTGGCGAACGGGTGAGTAACACGTGGGTGATCTGCCCTGCACTTCGGGATAAGCCCGGGAAACTGGGTCTAATACCGGATAGTACTGCGCGGTGCATGCCGTGCGGTGGAAAGATTTATCGGTGCAGGATGGGCCCGCGGCCTATCAGCTTGTTGGTGGGGTAATGGCCTACCAAGGCGACGACGGGTAGCCGGCCTGAGAGGGCGACCGGCCACACTGGGACTGAGACACGGCCCACACTCCTACGGGAGGCAGCAGTGGGGAATATTGCACAATGGGCGCAAGCCTGATGCAGCGACGCCGCGTGAGGGATGACGGCCTTCGGGTTGTAAACCTCT…
XIII-54-2	clean	NAf	M	20120113	Cultured	Actinobacteria; Actinobacteria; Micrococcales; Micrococcaceae; Kocuria	Actinobacteria	Actinobacteria	Kocuria	Kocuria marina	ref|NR_025723.1|	1327/1357(98%)	>131209-36_M15_XIII-308-63_27F.ab1	1355GGAAATTGCGGCGTGCTTACCATGCAAGTCGAACGCTGAAGCTTGGTGCTTGCACTGGGTGGATGAGTGGCGAACGGGTGAGTAATACGTGAGTAACCTGCCCTTGACTCTGGGATAAGCCTGGGAAACTGGGTCTAATACTGGATATGACCTCCTGTCGCATGGTGGGGGGTGGAAAGGGTTTGTACTGGTTGTGGATGGGCTCACGGCCTATCAGCTTGTTGGTGGGGTAATGGCCTACCAAGGCGACGACGGGTAGCCGGCCTGAGAGGGTGACCGGCCACACTGGGACTGAGACACGGCCCAGACTCCTACGGGAGGCAGCAGTGGGGAATATTGCACAATGGGCGCAAGCCTGATGCAGCGACGCCGCGTGAGGGATGACGGCCTTCGGG…
XIII-66-1	dusty	NAf	M	20120208	Uncultured	Actinobacteria; Actinobacteria; Micrococcales; Micrococcaceae; Arthrobacter	Actinobacteria	Actinobacteria	Arthrobacter	Arthrobacter agilis	ref|NR_026198.1|	193/196(98%)	>140102-26_K05_XIII-320-6_BGHR.ab1	928ATATATATATTGTTGAACTTATATAAATAGTGGCCCTCTATAATGCATGCTCGAGCGGCCGCCAGTGTGATGGCCCTTTTTATAATTCGTCGACAACAGAGTTTGATCCTGGCTCAGGATTAACGCTGGCGGCGTGCTTAACACATGCAAGTCGAACGATGAACCTCACTTTTGGGGGGATTAGTGGCGAACGGGTGAGTAACACGTTAGTAACCTGCCCTTGACTCTGGGATAAGCCTGGGAAACCGGGTCTAATACTGGATACGACCTTCTGGCGCATGCCATGTTGGTGGAAAGCTTGGGTCTCCCTATAGTGAGTCGTATTAATTTCGATAAGCCAGTAAGCAGTGGGTTCTCTAGTTAGCCAGAGAGCTCTGCTTATATAGACCTCCCACC…
XIII-66-1	dusty	NAf	M	20120208	Cultured	Actinobacteria; Actinobacteria; Micrococcales; Micrococcaceae; Kocuria	Actinobacteria	Actinobacteria	Kocuria	Kocuria rosea	ref|NR_044871.1|	1305/1320(99%)	>131209-36_G17_XIII-308-68_27F.ab1	1322CAATGGCGGCGTGCTTAACATGCAAGTCGAACGATGATGCCCAGCTTGCTGGGCGGATTAGTGGCGAACGGGTGAGTAATACGTGAGTAACCTGCCCTTGACTCTGGGATAAGCCTGGGAAACTGGGTCTAATACTGGATACTACCTCTTACCGCATGGTGGGTGGTGGAAAGGGTTTTACTGGTTTTGGATGGGCTCACGGCCTATCAGCTTGTTGGTGGGGTAATGGCTCACCAAGGCGACGACGGGTAGCCGGCCTGAGAGGGTGACCGGCCACACTGGGACTGAGACACGGCCCAGACTCCTACGGGAGGCAGCAGTGGGGAATATTGCACAATGGGCGGAAGCCTGATGCAGCGACGCCGCGTGAGGGATGACGGCCTTCGGGTTGTAAA…
XIII-66-1	dusty	NAf	M	20120208	Cultured	Bacteroidetes/Chlorobi group; Bacteroidetes; Flavobacteriia; Flavobacteriales; Flavobacteriaceae; Flavobacterium	Bacteroidetes/Chlorobi group	Flavobacteriia	Flavobacterium	Flavobacterium aquidurense	ref|NR_042470.1|	1245/1316(95%)	>131209-36_E17_XIII-308-67_27F.ab1	1317AGCCGGCAAGGCTTACACATGCAAGTCGAGGGGTAGAGGAAGCTTGCTTCCTTGAGACCGGCGCACGGGTGCGTAACGCGTATGCAATCTACCTTTTACAGGGGAATAGCCCAGAGAAATTTGGATTAATGCCCCATGGTATAGTTTATTCGCATGAGTAGATTATTAAAGTTCCAACGGTAAAAGATGAGCATGCGTCCCATTAGCTAGATGGTAAGGTAACGGCTTACCATGGCGACGATGGGTAGGGGTCCTGAGAGGGAGATCCCCCACACTGGTACTGAGACACGGACCAGACTCCTACGGGAGGCAGCAGTGAGGAATATTGGTCAATGGACGCAAGTCTGAACCAGCCATGCCGCGTGCAGGATGACGGTCCTATGGATTGTAAACTG…
XIII-66-1	dusty	NAf	M	20120208	Cultured	Bacteroidetes/Chlorobi group; Bacteroidetes; Flavobacteriia; Flavobacteriales; Flavobacteriaceae; Flavobacterium	Bacteroidetes/Chlorobi group	Flavobacteriia	Flavobacterium	Flavobacterium aquidurense	ref|NR_042470.1|	1226/1269(97%)	>131209-36_K17_XIII-308-70_27F.ab1	1316GAATACCGCAGCCTAACCATGACCGTCGAGAGGTAGAGGAAGCTTGCTTCCTTGAGACCGGCGCACGGGTGCGTAACGCGTATGCAATCTACCTTTTACAGGGGAATAGCCCAGAGAAATTTGGATTAATGCCCCATAGTATAGTTTATTCGCATGAGTAGATTATTAAAGTTCCAACGGTAAAAGATGAGCATGCGTCCCATTAGCTAGATGGTAAGGTAACGGCTTACCATGGCGACGATGGGTAGGGGTCCTGAGAGGGAGATCCCCCACACTGGTACTGAGACACGGACCAGACTCCTACGGGAGGCAGCAGTGAGGAATATTGGTCAATGGACGCAAGTCTGAACCAGCCATGCCGCGTGCAGGATGACGGTCCTATGGATTGTAAACTG…
XIII-66-1	dusty	NAf	M	20120208	Cultured	Bacteroidetes/Chlorobi group; Bacteroidetes; Flavobacteriia; Flavobacteriales; Flavobacteriaceae; Flavobacterium	Bacteroidetes/Chlorobi group	Flavobacteriia	Flavobacterium	Flavobacterium pectinovorum	ref|NR_104717.1|	1260/1326(95%)	>131209-36_M17_XIII-308-71_27F.ab1	1328GGAAATCGGGCAGGCCTACCATGCAAGTCGAGGGGTATAGTTCTTCTGAACTATAGACCGGCGCACGGGTGCGTAACGCGTATGCAATCTACCTTTTACAGGGGAATAGCCCAGAGAAATTTGGATTAATGCCCCATAGTATAATTTATTCGCATGAGTAGATTATTAAAGTTCCAACGGTAAAAGATGAGCATGCGTCCCATTAGCTAGATGGTAAGGTAACGGCTTACCATGGCGACGATGGGTAGGGGTCCTGAGAGGGAGATCCCCCACACTGGTACTGAGACACGGACCAGACTCCTACGGGAGGCAGCAGTGAGGAATATTGGTCAATGGACGCAAGTCTGAACCAGCCATGCCGCGTGCAGGATGACGGTCCTATGGATTGTAAACTG…
XIII-66-1	dusty	NAf	M	20120208	Uncultured	Bacteroidetes/Chlorobi group; Bacteroidetes; Flavobacteriia; Flavobacteriales; Flavobacteriaceae; Flavobacterium	Bacteroidetes/Chlorobi group	Flavobacteriia	Flavobacterium	Flavobacterium gillisiae	ref|NR_044805.1|	75/75(100%)	>140102-26_M05_XIII-320-7_BGHR.ab1	1329GGCCGACCCTTCTTTTAGGTGAACTATAGAATAGGGCCCTCTAGATGCATGCTCGAGCGGCCGCCAGTGTGATGGACATCTGCAGAATTCGTCGACAACAGAGTTTGATCCTGGCTCAGGATGAACGCTAGCGGCAGGCTTAACACATGCAAGTCGAGGGGTAGAGGAAGCTTGGGTCTCCCTATAGTGAGTCGTATTAATTTCGATAAGCCAGTAAGCAGTGGGTTCTCTAGTTAGCCAGAGAGCTCTGCTTATATAGACCTCCCACCGTACACGCCTACCGCCCATTTGCGTCAATGGGGCGGAGTTGTTACGACATTTTGGAAAGTCCCGTTGATTTTGGTGCCAAAACAAACTCCCATTGACGTCAATGGGGTGGAGACTTGGAAATCCCC…
XIII-66-1	dusty	NAf	M	20120208	Cultured	Firmicutes; Bacilli; Bacillales; Bacillaceae; Bacillus	Firmicutes	Bacilli	Bacillus	Bacillus aryabhattai	ref|NR_115953.1|	1256/1281(98%)	>131209-36_O17_XIII-308-72_27F.ab1	1329CGGTGCGGCGTTGCTATACTGCAAGTCGAGCGAACTGATTAGAAGCTTGCTTCTATGACGTTAGCGGCGGACGGGTGAGTAACACGTGGGCAACCTGCCTGTAAGACTGGGATAACTTCGGGAAACCGAAGCTAATACCGGATAGGATCTTCTCCTTCATGGGAGATGATTGAAAGATGGTTTCGGCTATCACTTACAGATGGGCCCGCGGTGCATTAGCTAGTTGGTGAGGTAACGGCTCACCAAGGCAACGATGCATAGCCGACCTGAGAGGGTGATCGGCCACACTGGGACTGAGACACGGCCCAGACTCCTACGGGAGGCAGCAGTAGGGAATCTTCCGCAATGGACGAAAGTCTGACGGAGCAACGCCGCGTGAGTGATGAAGGCTTTCG…
XIII-66-1	dusty	NAf	M	20120208	Cultured	Firmicutes; Bacilli; Bacillales; Bacillaceae; Bacillus	Firmicutes	Bacilli	Bacillus	Bacillus stratosphericus	ref|NR_042336.1|	1237/1269(97%)	>131209-36_I17_XIII-308-69_27F.ab1	1341GGTGCGTTGCCTATACATGCAAGTCGAGCGGACAGAAGGGAGCTTGCTCCCGGATGTTAGCGGCGGACGGGTGAGTAACACGTGGGTAACCTGCCTGTAAGACTGGGATAACTCCGGGAAACCGGAGCTAATACCGGATAGTTCCTTGAACCGCATGGTTCAAGGATGAAAGACGGTTTCGGCTGTCACTTACAGATGGACCCGCGGCGCATTAGCTAGTTGGTGAGGTAACGGCTCACCAAGGCGACGATGCGTAGCCGACCTGAGAGGGTGATCGGCCACACTGGGACTGAGACACGGCCCAGACTCCTACGGGAGGCAGCAGTAGGGAATCTTCCGCAATGGACGAAAGTCTGACGGAGCAACGCCGCGTGAGTGATGAAGGTTTTCGGATC…
XIII-66-1	dusty	NAf	M	20120208	Uncultured	Firmicutes; Bacilli; Bacillales; Bacillaceae; Bacillus	Firmicutes	Bacilli	Bacillus	Bacillus psychrosaccharolyticus	ref|NR_040793.1|	623/640(97%)	>140106-16_I09_XIII-320-9_BGHR.ab1	739CCCCTCATTTACGGCGACCTATAGAATAGGGCCCTCTAGATGCATGCTCGAGCGGCCGCCAGTGTGATGGATATCTGCAGAATTCCACGTGTAGCGGTGAAATGCGTAGAGATGTGGAGGAACACCAGTGGCGAAGGCGACTTTCTGGTCTGTAACTGACACTGAGGTGCGAAAGCGTGGGGAGCAAACAGGATTAGATACCCTGGTAGTCCACGCCGTAAACGATGAGTGCTAAGTGTTAGAGGGTTTCCGCCCTTTAGTGCTGCAGCTAACGCATTAAGCACTCCGCCTGGGGAGTACGGCCGCAAGGCTGAAACTCAAAGGAATTGACGGGGGCCCGCACAAGCGGTGGAGCATGTGGTTTAATTCGAAGCAACGCGAAGAACCTTACCAGGT…
XIII-66-1	dusty	NAf	M	20120208	Uncultured	Firmicutes; Clostridia; Clostridiales; Clostridiaceae; Clostridium	Firmicutes	Clostridia	Clostridium	Clostridium disporicum	ref|NR_026491.1|	820/839(98%)	>140102-26_E07_XIII-320-11_BGHR.ab1	1083ACTCTCTCTATCTTTTTAGTTGAACTATAGAATAGGGCCCTCTAGATGCATGCTCGAGCGGCCGCCAGTGTGATGGACCTCTTCATAATTCCTAGTGTAGCGGTGAAATGCGTAGAGATTAGGAAGAACACCAGTGGCGAAGGCGATTCTCTGGACTGTAACTGACGCTGAGGCTCGAAAGCGTGGGGAGCAAACAGGATTAGATACCCTGGTAGTCCACGCCGTAAACGATGAATACAAGGTGTAGGGGTTGTCATGACCTCTGTGCCGCCGCTAACGCATTAAGTATTCCGCCTGGGGAGTACGGTCGCAAGATTAAAACTCAAAGGAATTGACGGGGGCCCGCACAAGCAGCGGAGCATGTGGTTTAATTCGAAGCAACGCGAAGAACCTTA…
XIII-66-1	dusty	NAf	M	20120208	Uncultured	Firmicutes; Clostridia; Clostridiales; Clostridiaceae; Clostridium	Firmicutes	Clostridia	Clostridium	Clostridium mayombei	ref|NR_104744.1|	417/427(98%)	>140102-26_I07_XIII-320-13_BGHR.ab1	1121GCAACCTATACTTTTAGGGACCTATAGAATAGGGCCCTCTAGATGCATGCTCGAGCGGCCGCCAGTGTGATGGACCTTTGCAGAATTCCACTCTCCTCTCCTGCACTCAAGTTTCCCAGTTTCAAAGGCTTACTACGGTTGAGCCGTAGCCTTTCACCTCTGACTTAAGAAACCACCTACGCACCCTTTACGCCCAGTAATTCCGGATAACGCTAGCCCCCTACGTATTACCGCGGCTGCTGGCACGTAGTTAGCCGGGGCTTCCTCCTCAAGTACCGTCATTATCTTCCTTGAGGACAGAGCTTTACGACCCGAAGGCCTTCATCGCTCACGCGGCGTTGCTGCATCAGGCTTTCGCCCATTGTGCAATATTCCCCACTGCTGCCTCCCGTAGG…
XIII-66-1	dusty	NAf	M	20120208	Uncultured	Proteobacteria; Alphaproteobacteria; Rhodobacterales; Rhodobacteraceae; Paracoccus	Proteobacteria	Alphaproteobacteria	Paracoccus	Paracoccus alcaliphilus	ref|NR_042716.1|	702/715(98%)	>140102-26_G05_XIII-320-4_BGHR.ab1	999CTGAACCCAACATTTTAGGGTGAACTATAGAATAAGGGCCCTCTAGATGCATGCTCGAGCGGCCGCCAGTGTGATGGCCTCTTCAGAATTCCGAGTGTAGAGGTGAAATTCGTAGATATTCGGAGGAACACCAGTGGCGAAGGCGGCTCACTGGCTCGATACTGACGCTGAGGTGCGAAAGCGTGGGGAGCAAACAGGATTAGATACCCTGGTAGTCCACGCCGTAAACGATGAATGCCAGTCGTCGGGTTGCATGCAATTCGGTGACACACCTAACGGATTAAGCATTCCGCCTGGGGAGTACGGTCGCAAGATTAAAACTCAAAGGAATTGACGGGGGCCCGCACAAGCGGTGGAGCATGTGGTTTAATTCGAAGCAACGCGCAGAACCTTACC…
XIII-66-1	dusty	NAf	M	20120208	Uncultured	Proteobacteria; Betaproteobacteria; Burkholderiales; Burkholderiaceae; Limnobacter	Proteobacteria	Betaproteobacteria	Limnobacter	Limnobacter thiooxidans	ref|NR_025421.1|	808/840(96%)	>130226-17_M03_XIII-197-2_BGH-R.ab1	1529GGCTAACTTGCATTTAGGTGACCTATAGAATAGGGCCCTCTAGATGCATGCTCGAGCGGCCGCCAGTGTGATGGATATCTGCAGAATTCCACGTGTAGCTGTGAAATGCGTAGATATGTGGAGGAACACCAATGGCGAAGGCAGCCCCCTGGGATAACACTGACGCTCATGCACGAAAGCGTGGGGAGCAAACAGGATTAGATACCCTGGTAGTCCACGCCCTAAACGATGTCAACTAGTTGTTGGGGATTTACTTCCTTGGTAACGTAGCTAACGCGTGAAGTTGACCGCCTGGGGAGTACGGCCGCAAGGTTAAAACTCAAAGGAATTGACGGGGACCCGCACAAGCGGTGGATGATGTGGATTAATTCGATGCAACGCGGAAAACCTTACCT…
XIII-66-1	dusty	NAf	M	20120208	Uncultured	Proteobacteria; Betaproteobacteria; Burkholderiales; Comamonadaceae; Acidovorax	Proteobacteria	Betaproteobacteria	Acidovorax	Acidovorax radicis	ref|NR_117776.1|	415/416(99%)	>130226-17_O03_XIII-197-3_BGH-R.ab1	1501GGCTGACTAGCATTTAGGGTGACCTATAGAATAGGGCCCTCTAGATGCATGCTCGAGCGGCCGCCAGTGTGATGGATATCTGCAGAATTCCATCCCCCTCTACCGTACTCTAGCTATACAGTCACAAATGCAGTTCCCAGGTTGAGCCCGGGGACTTCACATCTGTCTTATATAACCGCCTGCGCACGCTTTACGCCCAGTAATTCCGATTAACGCTTGCACCCTACGTATTACCGCGGCTGCTGGCACGTAGTTAGCCGGTGCTTATTCTTACGGTACCGTCATGGACCCCAGGTATTAACCAGAGTCTTTTCGTTCCGTACAAAAGCAGTTTACAACCCGAAGGCCTTCATCCTGCACGCGGCATGGCTGGATCAGGCTTTCGCCCATTGTCC…
XIII-72-1	dusty	NAf		20120215	Uncultured	Bacteroidetes/Chlorobi group; Bacteroidetes; Cytophagia; Cytophagales; Cytophagaceae; Arcicella	Bacteroidetes/Chlorobi group	Cytophagia	Arcicella	Arcicella aquatica	ref|NR_029000.1|	1170/1217(96%)	>130730-09_O17_XIII-265-2_BGH-R.ab1	1656GGCCTAACCTAGCATTTAGGTGACCTATAGAATAGGGCCCTCTAGATGCATGCTCGAGCGGCCGCCAGTGTGATGGATATCTGCAGAATTCGTCGACAACAGAGTTTGATCCTGGCTCAGGATGAACGCTAGCGGCAGGCGTAATACATGCAAGTCGAACGGTGTAGCAATACATAGTGGCGCACGGGTGCGTAACACGTATGCAACCTACCTTATACTTAGGGATAGCCTTTGGAAACGGAGATTAATACCTAATAGAACATTAGACTGGCATCGGTTATATGTTAAAGATTTATTGGTATAAGATGGGCATGCGTCCGATTAGTTAGTTGGTGAGGTAACGGCTCACCAAGACGATGATTGGTAGGGGAACTGAGAGGTTAATCCCCCACACT…
XIII-72-1	dusty	NAf		20120215	Cultured	Bacteroidetes/Chlorobi group; Bacteroidetes; Cytophagia; Cytophagales; Cytophagaceae; Hymenobacter	Bacteroidetes/Chlorobi group	Cytophagia	Hymenobacters	Hymenobacter yonginensis	ref|NR_108847.1|	1211/1261(96%)	>131209-36_C19_XIII-308-74_27F.ab1	1276GGGGAATACGGCAGCCTATACTGCAAGTCGAACGGGTATAGCAATATACTAGTGGCGCACGGGTGCGTAACGCGTAACCAACCTGCCCTGAACTGGGGGATAGCCCGCCGAAAGGCGGATTAATACCGCATAACACTTTTCCCTGGCATCAGGGGTTAGTTAAAGATTTATTGGTTCAGGATGGGGTTGCGTGACATTAGCTAGTTGGCGGGGTAACGGCCCACCAAGGCGACGATGTCTAGGGGACCTGAGAGGGTGATCCCCCACACTGGCACTGAGATACGGGCCAGACTCCTACGGGAGGCAGCAGTAGGGAATATTGGGCAATGGGCGAGAGCCTGACCCAGCCATGCCGCGTGCCGGATGAAGGCCTTCTGGGTTGTAAACGGCTTTTC…
XIII-72-1	dusty	NAf		20120215	Cultured	Bacteroidetes/Chlorobi group; Bacteroidetes; Flavobacteriia; Flavobacteriales; Flavobacteriaceae; Flavobacterium	Bacteroidetes/Chlorobi group	Flavobacteriia	Flavobacterium	Flavobacterium limicola	ref|NR_112818.1|	1239/1286(96%)	>131209-36_G19_XIII-308-76_27F.ab1	1285GGGACATTCGGCAGCTTACCATGCAAGTCGAGGGGTATGGGTTTTCGGACCTAGAGACCGGCGCACGGGTGCGTAACGCGTATGCAATCTACCTTTCACAGAGGGATAGCCCAGAGAAATTTGGATTAATACCTCATAGTATAACATGACCGCATGGTCGAGTTATTAAAGTCACAACGGTGAAAGATGAGCATGCGTCCCATTAGCTAGTTGGTAAGGTAACGGCTTACCAAGGCAACGATGGGTAGGGGTCCTGAGAGGGAGATCCCCCACACTGGTACTGAGACACGGACCAGACTCCTACGGGAGGCAGCAGTGAGGAATATTGGACAATGGGCGCAAGCCTGATCCAGCCATGCCGCGTGCAGGATGACGGTCCTATGGATTGTAAACTG…
XIII-72-1	dusty	NAf		20120215	Uncultured	Bacteroidetes/Chlorobi group; Bacteroidetes; Flavobacteriia; Flavobacteriales; Flavobacteriaceae; Flavobacterium	Bacteroidetes/Chlorobi group	Flavobacteriia	Flavobacterium	Flavobacterium daejeonense	ref|NR_043654.1|	1123/1194(94%)	>130730-09_M17_XIII-265-1_BGH-R.ab1	1643GGGCTAACCAGCATTTAGGTGAACTATAGAATAGGGCCCTCTAGATGCATGCTCGAGCGGCCGCCAGTGTGATGGATATCTGCAGAATTCGTCGACAACAGAGTTTGATCCTGGCTCAGGATGAACGCTAGCGGCAGGCTTAACACATGCAAGTCGAGGGGTATAGTTCTTCGGAACTAGAGACCGGCGCACGGGTGCGTAACGCGTATGCAATCTACCTTTTACAGGGGAATAGCCCAGAGAAATTTGGATTAATGCCCCATAGTATAGTTTTTTCGCATGAAGAGATTATTAAAGTTCCAACGGTAAAAGATGAGCATGCGTCCCATTAGCTAGATGGTAAGGTAACGGCTTACCATGGCGACGATGGGTAGGGGTCCTGAGAGGGAGATCCC…
XIII-72-1	dusty	NAf		20120215	Uncultured	Bacteroidetes/Chlorobi group; Bacteroidetes; Flavobacteriia; Flavobacteriales; Flavobacteriaceae; Flavobacterium	Bacteroidetes/Chlorobi group	Flavobacteriia	Flavobacterium	Flavobacterium pectinovorum	ref|NR_104717.1|	1116/1185(94%)	>130730-09_A19_XIII-265-3_BGH-R.ab1	1668GGGCCTACCAGCATTTAGGTGACCTATAGAATAGGGCCCTCTAGATGCATGCTCGAGCGGCCGCCAGTGTGATGGATATCTGCAGAATTCGTCGACAACAGTGTTTGATCCTGGCTCAGGATGAACGCTAGCGGCAGGCTTAACACATGCAAGTCGAGGGGTATAGTTCTTCGGAACTAGAGACCGGCGCACGGGTGCGTAACGCGTATGCAATCTACCTTTTACAGGGGAATAGCCCAGAGAAATTTGGATTAATGCCCCATAGTATAGTTTTTTCGCATGAAGAGATTATTAAAGTTCCAACGGTAAAAGATGAGCATGCGTCCCATTAGCTAGATGGTAAGGTAACGGCTTACCATGGCGACGATGGGTAGGGGTCCTGAGAGGGAGATCCC…
XIII-72-1	dusty	NAf		20120215	Cultured	Proteobacteria; Betaproteobacteria; Burkholderiales; Comamonadaceae; Acidovorax	Proteobacteria	Betaproteobacteria	Acidovorax	Acidovorax radicis	ref|NR_117776.1|	1251/1278(98%)	>131209-36_E19_XIII-308-75_27F.ab1	1283CAATGGCGGGAGGCCTTACACATGCAAGTCGAACGGTAACAGGCCGCTAGGTGCTGACGAGTGGCGAACGGGTGAGTAATACATCGGAACGTGCCCGAGAGTGGGGGATAACGGAGCGAAAGCTTTGCTAATACCGCATACGATCTACGGATGAAAGCAGGGGACCGCAAGGCCTTGCGCTCATGGAGCGGCCGATGGCAGATTATGTAGTTGGTGGGATAAAAGCTTACCAAGCCGACGATCTGTAGCTGGTCTGAGAGGACGACCAGCCACACTGGGACTGAGACACGGCCCACACTCCTACGGGAGGCAGCAGTGGGGAATTTTGGACAATGGGCGAAAGCCTGATCCAGCCATGCCGCGTGCAGGATGAAGGCCTTCGGGTTGTAAACTGC…
XIII-72-1	dusty	NAf		20120215	Cultured	Proteobacteria; Betaproteobacteria; Burkholderiales; Comamonadaceae; Acidovorax	Proteobacteria	Betaproteobacteria	Acidovorax	Acidovorax radicis	ref|NR_117776.1|	1236/1270(97%)	>131209-36_M19_XIII-308-79_27F.ab1	1287GGCAAGTGCGCATGCCTTACCATGCAAGTCGAACGGTAACAGGTCTTCGGATGCTGACGAGTGGCGAACGGGTGAGTAATACATCGGAACGTGCCCGATCGTGGGGGATAACGGAGCGAAAGCTTTGCTAATACCGCATACGATCTACGGATGAAAGCAGGGGACCGCAAGGCCTTGCGCGAACGGAGCGGCCGATGGCAGATTAGGTAGTTGGTGGGATAAAAGCTTACCAAGCCGACGATCTGTAGCTGGTCTGAGAGGACGACCAGCCACACTGGGACTGAGACACGGCCCAGACTCCTACGGGAGGCAGCAGTGGGGAATTTTGGACAATGGGCGAAAGCCTGATCCAGCCATGCCGCGTGCAGGATGAAGGCCTTCGGGTTGTAAACTGC…
XIII-72-1	dusty	NAf		20120215	Cultured	Proteobacteria; Betaproteobacteria; Burkholderiales; Oxalobacteraceae; Noviherbaspirillum	Proteobacteria	Betaproteobacteria	Noviherbaspirillum	Noviherbaspirillum aurantiacum	ref|NR_118040.1|	1230/1296(95%)	>131209-36_I19_XIII-308-77_27F.ab1	1305GGCAGTGGCGGCTGCCTTACCATGCAAGTCGAACGGCAGCACGGGGGCAACCCTGGTGGCGAGTGGCGAACGGGTGAGTAATATATCGGAACGTGCCCTGGAGTGGGGGATAACTAGTCGAAAGACTAGCTAATACCGCATACGATCTAAGGATGAAAGTGGGGGATCGCAAGACCTCATGCTCGTGGAGCGGCCGATATCTGATTAGCTAGTTGGTAGGGTAAAAGCCTACCAAGGCATCGATCAGTAGCTGGTCTGAGAGGACGACCAGCCACACTGGGACTGAGACACGGCCCAGACTCCTACGGGAGGCAGCAGTGGGGAATTTTGGACAATGGGGGCAACCCTGATCCAGCAATGCCGCGTGAGTGAAGAAGGCCTTCGGGTTGTAAAGC…
XIII-75-1	dusty	NAf	M	20120314	Cultured	Actinobacteria; Actinobacteria; Micrococcales; Microbacteriaceae; Curtobacterium	Actinobacteria	Actinobacteria	Curtobacterium	Curtobacterium flaccumfaciens	ref|NR_025467.1|	1240/1246(99%)	>131209-36_G21_XIII-308-84_27F.ab1	1248CGCACCTGACGGGTGCTTACCATGCAAGTCGAACGATGATGCCCAGCTTGCTGGGTGGATTAGTGGCGAACGGGTGAGTAACACGTGAGTAACCTGCCCCTGACTCTGGGATAAGCGTTGGAAACGACGTCTAATACTGGATATGATCACTGGCCGCATGGTCTGGTGGTGGAAAGATTTTTTGGTTGGGGATGGACTCGCGGCCTATCAGCTTGTTGGTGAGGTAATGGCTCACCAAGGCGACGACGGGTAGCCGGCCTGAGAGGGTGACCGGCCACACTGGGACTGAGACACGGCCCAGACTCCTACGGGAGGCAGCAGTGGGGAATATTGCACAATGGGCGAAAGCCTGATGCAGCAACGCCGCGTGAGGGATGACGGCCTTCGGGTTGTAA…
XIII-75-1	dusty	NAf	M	20120314	Cultured	Actinobacteria; Actinobacteria; Micrococcales; Microbacteriaceae; Rathayibacter	Actinobacteria	Actinobacteria	Rathayibacter	Rathayibacter caricis	ref|NR_028756.1|	1160/1171(99%)	>131209-36_A21_XIII-308-81_27F.ab1	1173CGGAAGTGGCGCGTGCTTACCATGCACGTCGAACGATGAAGCCCAGCTTGCTGGGTGGATTAGTGGCGAACGGGTGAGTAACACGTGAGTAACCTGCCCTTGACTCTGGGATAAGCGCTGGAAACGGCGTCTAATACCGGATACGACCTGCCCCGGCATCGGGTGCGGGTGGAAAGTTTTTCGGTCAAGGATGGACTCGCGGCCTATCAGCTTGTTGGTGAGGTAATGGCTCACCAAGGCGACGACGGGTAGCCGGCCTGAGAGGGTGACCGGCCACACTGGGACTGAGACACGGCCCAGACTCCTACGGGAGGCAGCAGTGGGGAATATTGCACAATGGGCGAAAGCCTGATGCAGCAACGCCGCGTGGGGGATGACGGCCTTCGGGTTGTAAA…
XIII-75-1	dusty	NAf	M	20120314	Cultured	Actinobacteria; Actinobacteria; Micrococcales; Micrococcaceae; Kocuria	Actinobacteria	Actinobacteria	Kocuria	Kocuria rosea	ref|NR_044871.1|	1206/1214(99%)	>131209-36_I21_XIII-308-85_27F.ab1	1217CCAACTTGGCGCGTGCTTACCATGCAAGTCGAACGATGATGCCCAGCTTGCTGGGCGGATTAGTGGCGAACGGGTGAGTAATACGTGAGTAACCTGCCCTTGACTCTGGGATAAGCCTGGGAAACTGGGTCTAATACTGGATACTACCTCTTACCGCATGGTGGGTGGTGGAAAGGGTTTTACTGGTTTTGGATGGGCTCACGGCCTATCAGCTTGTTGGTGGGGTAATGGCTCACCAAGGCGACGACGGGTAGCCGGCCTGAGAGGGTGACCGGCCACACTGGGACTGAGACACGGCCCAGACTCCTACGGGAGGCAGCAGTGGGGAATATTGCACAATGGGCGGAAGCCTGATGCAGCGACGCCGCGTGAGGGATGACGGCCTTCGGGTTGTA…
XIII-75-1	dusty	NAf	M	20120314	Cultured	Bacteroidetes/Chlorobi group; Bacteroidetes; Sphingobacteriia; Sphingobacteriales; Sphingobacteriaceae; Pedobacter	Bacteroidetes/Chlorobi group	Sphingobacteriia	Pedobacter	Pedobacter koreensis	ref|NR_043538.1|	1192/1218(98%)	>131209-36_K21_XIII-308-86_27F.ab1	1223GGGCAAATCGGCAGCCTATAATGCAAGTCGAGGGGTAGAGGTTGCTTGCAACCTTGAGACCGGCGCACGGGTGCGTAACGCGTATGCAACCTACCTTCATCTGGGGGATAGCCCGGAGAAATCCGGATTAACACCGCATAAAATCACAGTACGGCATCGTACAATGATCAAATATTTATAGGATGGAGATGGGCATGCGTGTCATTAGTTAGTTGGCGGGGTAACGGCCCACCAAGACCACGATGACTAGGGGATCTGAGAGGATGGCCCCCCACACTGGTACTGAGACACGGACCAGACTCCTACGGGAGGCAGCAGTAAGGAATATTGGTCAATGGGCGCAAGCCTGAACCAGCCATGCCGCGTGCAGGAAGACGGCCCTCTGGGTTGTAAAC…
XIII-75-1	dusty	NAf	M	20120314	Uncultured	Proteobacteria; Betaproteobacteria; Burkholderiales; Oxalobacteraceae; Massilia	Proteobacteria	Betaproteobacteria	Massilia	Massilia niabensis	ref|NR_044571.1|	781/788(99%)	>130730-09_E21_XIII-265-13_BGH-R.ab1	1716GGCCGACTAGCATTTAGGTGACCTATAGAATAGGGCCCTCTAGATGCATGCTCGAGCGGCCGCCAGTGTGATGGATATCTGCAGAATTCCACGTGTAGCAGTGAAATGCGTAGAGATGTGGAGGAACACCGATGGCGAAGGCAGCCCCCTGGGTCAAGATTGACGCTCATGCACGAAAGCGTGGGGAGCAAACAGGATTAGATACCCTGGTAGTCCACGCCCTAAACGATGTCTACTAGTTGTCGGGTTTTAATTAACTTGGTAACGCAGCTAACGCGTGAAGTAGACCGCCTGGGGAGTACGGTCGCAAGATTAAAACTCAAAGGAATTGACGGGGACCCGCACAAGCGGTGGATGATGTGGATTAATTCGATGCAACGCGAAAAACCCTACCT…
XIII-75-1	dusty	NAf	M	20120314	Uncultured	Proteobacteria; Betaproteobacteria; Burkholderiales; Oxalobacteraceae; Massilia	Proteobacteria	Betaproteobacteria	Massilia	Massilia timonae	ref|NR_026014.1|	827/835(99%)	>130730-09_K19_XIII-265-8_BGH-R.ab1	1755GGGTAACCTGCATTTAGGTGACCTATAGAATAGGGCCCTCTAGATGCATGCTCGAGCGGCCGCCAGTGTGATGGATATCTGCAGAATTCCACGTGTAGCAGTGAAATGCGTAGAGATGTGGAGGAACACCGATGGCGAAGGCAGCCCCCTGGGTCAAGATTGACGCTCATGCACGAAAGCGTGGGGAGCAAACAGGATTAGATACCCTGGTAGTCCACGCCCTAAACGATGTCTACTAGTTGTCGGGTTTTAATTAACTTGGTAACGCAGCTAACGCGTGAAGTAGACCGCCTGGGGAGTACGGTCGCAAGATTAAAACTCAAAGGAATTGACGGGGACCCGCACAAGCGGTGGATGATGTGGATTAATTCGATGCAACGCGAAAAACCTTACCT…
XIII-75-1	dusty	NAf	M	20120314	Cultured	Proteobacteria; Gammaproteobacteria; Pseudomonadales; Moraxellaceae; Acinetobacter; Acinetobacter calcoaceticus/baumannii complex	Proteobacteria	Gammaproteobacteria	Acinetobacter	Acinetobacter johnsonii	ref|NR_117624.1|	1170/1185(99%)	>131209-36_C21_XIII-308-82_27F.ab1	1211GGGTAGGGCGGCAGCTTACCATGCAAGTCGAGCGGGGAGATGTAGCTTGCTACATGACCTAGCGGCGGACGGGTGAGTAATGCTTAGGAATCTGCCTATTAGTGGGGGACAACATTCCGAAAGGAATGCTAATACCGCATACGCCCTACGGGGGAAAGCAGGGGATCTTCGGACCTTGCGCTAATAGATGAGCCTAAGTCAGATTAGCTAGTTGGTGGGGTAAAGGCCTACCAAGGCGACGATCTGTAGCGGGTCTGAGAGGATGATCCGCCACACTGGGACTGAGACACGGCCCAGACTCCTACGGGAGGCAGCAGTGGGGAATATTGGACAATGGGCGAAAGCCTGATCCAGCCATGCCGCGTGTGTGAAGAAGGCCTTTTGGTTGTAAAGCA…
XIII-75-1	dusty	NAf	M	20120314	Uncultured	Proteobacteria; Gammaproteobacteria; Pseudomonadales; Moraxellaceae; Acinetobacter; Acinetobacter calcoaceticus/baumannii complex	Proteobacteria	Gammaproteobacteria	Acinetobacter	Acinetobacter beijerinckii	ref|NR_042234.1|	751/752(99%)	>130730-09_M19_XIII-265-9_BGH-R.ab1	1649GGGCAACTCAGCATTTAGGTGACCTATAGAATAGGGCCCTCTAGATGCATGCTCGAGCGGCCGCCAGTGTGATGGATATCTGCAGAATTCCAGGTGTAGCGGTGAAATGCGTAGAGATCTGGAGGAATACCGATGGCGAAGGCAGCCATCTGGCCTAATACTGACGCTGAGGTACGAAAGCATGGGGAGCAAACAGGATTAGATACCCTGGTAGTCCATGCCGTAAACGATGTCTACTAGCCGTTGGGGCCTTTGAGGCTTTAGTGGCGCAGCTAACGCGATAAGTAGACCGCCTGGGGAGTACGGTCGCAAGACTAAAACTCAAATGAATTGACGGGGGCCCGCACAAGCGGTGGAGCATGTGGTTTAATTCGATGCAACGCGAAGAACCTTAC…
XIII-78-1	dusty	NAf	M	20120402	Cultured	Actinobacteria; Actinobacteria; Micrococcales; Microbacteriaceae; Microbacterium	Actinobacteria	Actinobacteria	Microbacterium	Microbacterium maritypicum	ref|NR_114986.1|	1147/1158(99%)	>131209-36_G23_XIII-308-92_27F.ab1	1162GGGAATTGGCGGGTGCTTACCATGCAAGTCGAACGGTGAAGCAGAGCTTGCTCTGTGGATCAGTGGCGAACGGGTGAGTAACACGTGAGCAACCTGCCCCTGACTCTGGGATAAGCGCTGGAAACGGCGTCTAATACTGGATATGTGACGTGACCGCATGGTCTGCGTCTGGAAAGAATTTCGGTTGGGGATGGGCTCGCGGCCTATCAGCTTGTTGGTGAGGTAATGGCTCACCAAGGCGTCGACGGGTAGCCGGCCTGAGAGGGTGACCGGCCACACTGGGACTGAGACACGGCCCAGACTCCTACGGGAGGCAGCAGTGGGGAATATTGCACAATGGGCGGAAGCCTGATGCAGCAACGCCGCGTGAGGGATGACGGCCTTCGGGTTGTAAA…
XIII-78-1	dusty	NAf	M	20120402	Uncultured	Actinobacteria; Actinobacteria; Micrococcales; Micrococcaceae; Arthrobacter	Actinobacteria	Actinobacteria	Arthrobacter	Arthrobacter arilaitensis	ref|NR_074608.1|	846/848(99%)	>140106-16_G13_XIII-320-29_BGHR.ab1	1087CGACTCTTACATATTAGGGTGACCTATAGGAATAGGGCCCTCTAGATGCATGCTCGAGCGGCCGCCAGTGTGATGGATATCTGCAGAATTCCTGGTGTAGCGGTGAAATGCGCAGATATCAGGAGGAACACCGATGGCGAAGGCAGGTCTCTGGGCATTTACTGACGCTGAGGAGCGAAAGCATGGGGAGCGAACAGGATTAGATACCCTGGTAGTCCATGCCGTAAACGTTGGGCACTAGGTGTGGGGGACATTCCACGTTTTCCGCGCCGTAGCTAACGCATTAAGTGCCCCGCCTGGGGAGTACGGCCGCAAGGCTGAAACTCAAAGGAATTGACGGGGGCCCGCACAAGCGGCGGAGCATGCGGATTAATTCGATGCAACGCGAAGAACCT…
XIII-78-1	dusty	NAf	M	20120402	Uncultured	Firmicutes; Bacilli; Bacillales; Bacillaceae; Bacillus	Firmicutes	Bacilli	Bacillus	Bacillus circulans	ref|NR_104566.1|	575/582(99%)	>140106-16_E13_XIII-320-24_BGHR.ab1	737AAGGCCCTACATTTAGGTGAACTATAGAATAGGGCCCTCTAGATGCATGCTCGAGCGGCCGCCAGTGTGATGGATATCTGCAGAATTCCACGTGTAGCGGTGAAATGCGTAGAGATGTGGAGGAACACCAGTGGCGAAGGCGACTCTTTGGCCTGTAACTGACACTGAGGCGCGAAAGCGTGGGGAGCAAACAGGATTAGATACCCTGGTAGTCCACGCCGTAAACGATGAGTGCTAAGTGTTAGAGGGTTTCCGCCCTTTAGTGCTGCAGCAAACGCATTAAGCACTCCGCCTGGGGAGTACGGCCGCAAGGCTGAAACTCAAAGGAATTGACGGGGGCCCGCACAAGCGGTGGAGCATGTGGTTTAATTCGAAGCAACGCGAAGAACCTTACCA…
XIII-78-1	dusty	NAf	M	20120402	Uncultured	Firmicutes; Bacilli; Bacillales; Bacillaceae; Bacillus	Firmicutes	Bacilli	Bacillus	Bacillus korlensis	ref|NR_044538.1|	588/591(99%)	>140102-26_I09_XIII-320-21_BGHR.ab1	1352GACAAGCTCAGCCTTTTAGGTGACCTATAGAATAGGGCCCTCTAGATGCATGCTCGAGCGGCCGCCAGTGTGATGGATATCTGCAGAATTCCACTCTTCTCTCCTGCACTCAAGTCTCCCAGTTTCCAATGACCCTCCCCGGTTGAGCCGGGGGCTTTCACATCAGACTTAAGAGACCACCTGCGCGCGCTTTACGCCCAATAATTCCGGACAACGCTTGCCACCTACGTATTACCGCGGCTGCTGGCACGTAGTTAGCCGTGGCTTTCTGGTTAGGTACCGTCAAGGTACCGGCAGTTACTCCGGTACTTGTTCTTCCCTAACAACAGAGTTTTACGATCCGAAAACCTTCATCACTCACGCGGCGTTGCTCCGTCAGACTTTCGTCCATTGCG…
XIII-78-1	dusty	NAf	M	20120402	Uncultured	Firmicutes; Bacilli; Bacillales; Bacillaceae; Bacillus	Firmicutes	Bacilli	Bacillus	Bacillus litoralis	ref|NR_043015.1|	841/842(99%)	>130408-14_E23_XIII-220-74_BGH-R.ab1	1398GCCTACCTTTATTTAGGTGAACTATAGAATAGGGCCCTCTAGATGCATGCTCGAGCGGCCGCCAGTGTGATGGATATCTGCAGAATTCCGAGTGTAGCGGTGAAATGCGTAGAGATTTGGAGGAACACCAGTGGCGAAGGCGACTTTCTGGTCTGTAACTGACACTGAGGCGCGAAAGCGTGGGGAGCGAACAGGATTAGATACCCTGGTAGTCCACGCCGTAAACGATGAGTGCTAAGTGTTAGAGGGTTTCCGCCCTTTAGTGCTGCAGCAAACGCATTAAGCACTCCGCCTGGGGAGTACGGTCGCAAGACTGAAACTCAAAGGAATTGACGGGGGCCCGCACAAGCGGTGGAGCATGTGGTTTAATTCGAAGCAACGCGAAGAACCTTACC…
XIII-78-1	dusty	NAf	M	20120402	Cultured	Proteobacteria; Betaproteobacteria; Burkholderiales; Oxalobacteraceae; Massilia	Proteobacteria	Betaproteobacteria	Massilia	Massilia consociata	ref|NR_117040.1|	1143/1175(97%)	>131209-36_I23_XIII-308-93_27F.ab1	1183GGCAGTGGCGCTGCTTTCCATGCAAGTCGAACGGCAGCGCGGGGCAACCTGGCGGCGAGTGGCGAACGGGTGAGTAATATATCGGAACGTACCCAGAAGTGGGGGATAACGTAGCGAAAGTTACGCTAATACCGCATACGATCTACGGATGAAAGTGGGGGACCTTCGGGCCTCATGCTTTTGGAGCGGCCGATATCTGATTAGCTAGTAGGTAGGGTAAAGGCCTACCTAGGCGACGATCAGTAGCTGGTCTGAGAGGACGACCAGCCACACTGGAACTGAGACACGGTCCAGACTCCTACGGGAGGCAGCAGTGGGGAATTTTGGACAATGGGCGCAAGCCTGATCCAGCAATGCCGCGTGAGTGAAGAAGGCCTTCGGGTTGTAAAGCTCTT…
XIII-78-1	dusty	NAf	M	20120402	Cultured	Proteobacteria; Betaproteobacteria; Burkholderiales; Oxalobacteraceae; Massilia	Proteobacteria	Betaproteobacteria	Massilia	Massilia suwonensis	ref|NR_116872.1|	1205/1234(98%)	>131209-36_M21_XIII-308-87_27F.ab1	1239CGGCAATGGCGCTGCTTTACATGCAAGTCGAACGGCAGCGCGGGGCAACCTGGCGGCGAGTGGCGAACGGGTGAGTAATATATCGGAACGTACCCAAGAGTGGGGGATAACGTAGCGAAAGTTACGCTAATACCGCATACGATCTAAGGATGAAAGTGGGGGATCGCAAGACCTCATGCTCCTGGAGCGGCCGATATCTGATTAGCTAGTTGGTGAGGTAAAGGCTCACCAAGGCGACGATCAGTAGCTGGTCTGAGAGGACGACCAGCCACACTGGAACTGAGACACGGTCCAGACTCCTACGGGAGGCAGCAGTGGGGAATTTTGGACAATGGGCGCAAGCCTGATCCAGCAATGCCGCGTGAGTGAAGAAGGCCTTCGGGTTGTAAAGCTCT…
XIII-78-1	dusty	NAf	M	20120402	Cultured	Proteobacteria; Betaproteobacteria; Burkholderiales; Oxalobacteraceae; Massilia	Proteobacteria	Betaproteobacteria	Massilia	Massilia suwonensis	ref|NR_116872.1|	1207/1216(99%)	>131209-36_O21_XIII-308-88_27F.ab1	1224GGGTACTGCGGCATGCTTTCCATGCAAGTCGAACGGCAGCACGGGCTTCGGCCTGGTGGCGAGTGGCGAACGGGTGAGTAATATATCGGAACGTACCCAAGAGTGGGGGATAACGTAGCGAAAGTTACGCTAATACCGCATACGATCTAAGGATGAAAGTGGGGGATCGCAAGACCTCATGCTCCTGGAGCGGCCGATATCTGATTAGCTAGTTGGTGAGGTAAAGGCTCACCAAGGCGACGATCAGTAGCTGGTCTGAGAGGACGACCAGCCACACTGGAACTGAGACACGGTCCAGACTCCTACGGGAGGCAGCAGTGGGGAATTTTGGACAATGGGCGCAAGCCTGATCCAGCAATGCCGCGTGAGTGAAGAAGGCCTTCGGGTTGTAAAGC…
XIII-78-1	dusty	NAf	M	20120402	Uncultured	Proteobacteria; Betaproteobacteria; Burkholderiales; Oxalobacteraceae; Massilia	Proteobacteria	Betaproteobacteria	Massilia	Massilia albidiflava	ref|NR_043308.1|	815/835(98%)	>140102-26_C09_XIII-320-18_BGHR.ab1	953GACGCATATTTTACTTTATGGTGAAACTATATGATGAGGGCCCTCTAGATGCATGCTCGAGCGGCCGCCAGTGTGATGGATATCTGCAGAATTCCACGTGTAGCAGTGAAATGCGTAGAGATGTGGAGGAACACCGATGGCGAAGGCAGCCCCCTGGGTCAAGATTGACGCTCATGCACGAAAGCGTGGGGAGCAAACAGGATTAGATACCCTGGTAGTCCACGCCCTAAACGATGTCTACTAGTTGTCGGGTTTTAATTAACTTGGTAACGCAGCTAACGCGTGAAGTAGACCGCCTGGGGAGTACGGTCGCAAGATTAAAACTCAAAGGAATTGACGGGGACCCGCACAAGCGGTGGATGATGTGGATTAATTCGATGCAACGCGAAAAACCTT…
XIII-78-1	dusty	NAf	M	20120402	Uncultured	Proteobacteria; Betaproteobacteria; Burkholderiales; Oxalobacteraceae; Massilia	Proteobacteria	Betaproteobacteria	Massilia	Massilia alkalitolerans	ref|NR_043094.1|	823/836(98%)	>140102-26_A11_XIII-320-25_BGHR.ab1	1352CGCCACCCTTCCTTTAGGTGAACTATAGAATAGGGCCCTCTAGATGCATGCTCGAGCGGCCGCCAGTGTGATGGATATCTGCAGAATTCCACGTGTAGCAGTGAAATGCGTAGAGATGTGGAGGAACACCGATGGCGAAGGCAGCCCCCTGGGTCAAGATTGACGCTCATGCACGAAAGCGTGGGGAGCAAACAGGATTAGATACCCTGGTAGTCCACGCCCTAAACGATGTCTACTAGTTGTCGGGTTTTAATTAACTTGGTAACGCAGCTAACGCGTGAAGTAGACCGCCTGGGGAGTACGGTCGCAAGATTAAAACTCAAAGGAATTGACGGGGACCCGCACAAGCGGTGGATGATGTGGATTAATTCGATGCAACGCGAAAAACCTTACCT…
XIII-78-1	dusty	NAf	M	20120402	Uncultured	Proteobacteria; Betaproteobacteria; Burkholderiales; Oxalobacteraceae; Massilia	Proteobacteria	Betaproteobacteria	Massilia	Massilia lutea	ref|NR_043310.1|	820/835(98%)	>130226-17_A05_XIII-197-4_BGH-R.ab1	1580GGCCTACTCTGCATTTAGGTGACCTATAGAATAGGGCCCTCTAGATGCATGCTCGAGCGGCCGCCAGTGTGATGGATATCTGCAGAATTCCACGTGTAGCAGTGAAATGCGTAGAGATGTGGAGGAACACCGATGGCGAAGGCAGCCCCCTGGGTCAAGATTGACGCTCATGCACGAAAGCGTGGGGAGCAAACAGGATTAGATACCCTGGTAGTCCACGCCCTAAACGATGTCTACTAGTTGTCGGGTTTTAATTAACTTGGTAACGCAGCTAACGCGTGAAGTAGACCGCCTGGGGAGTACGGTCGCAAGATTAAAACTCAAAGGAATTGACGGGGACCCGCACAAGCGGTGGATGATGTGGATTAATTCGATGCAACGCGAAAAACCTTACC…
XIII-78-1	dusty	NAf	M	20120402	Uncultured	Proteobacteria; Betaproteobacteria; Burkholderiales; Oxalobacteraceae; Massilia	Proteobacteria	Betaproteobacteria	Massilia	Massilia lutea	ref|NR_043310.1|	819/835(98%)	>140102-26_M09_XIII-320-23_BGHR.ab1	985CTGTTCCCTTTATTTTAGTGCTAAACTATTTGAGTAGGGGCCCTCTACATGCATGCTCGAGCGGCCGCCAGTGTGATGGATCTCTGCAGAATTCCACGTGTAGCAGTGAAATGCGTAGAGATGTGGAGGAACACCGATGGCGAAGGCAGCCCCCTGGGTCAAGATTGACGCTCATGCACGAAAGCGTGGGGAGCAAACAGGATTAGATACCCTGGTAGTCCACGCCCTAAACGATGTCTACTAGTTGTCGGGTTTTAATTAACTTGGTAACGCAGCTAACGCGTGAAGTAGACCGCCTGGGGAGTACGGTCGCAAGATTAAAACTCAAAGGAATTGACGGGGACCCGCACAAGCGGTGGATGATGTGGATTAATTCGATGCAACGCGAAAAACCTT…
XIII-78-1	dusty	NAf	M	20120402	Uncultured	Proteobacteria; Betaproteobacteria; Burkholderiales; Oxalobacteraceae; Massilia	Proteobacteria	Betaproteobacteria	Massilia	Massilia lutea	ref|NR_043310.1|	820/834(98%)	>140102-26_C11_XIII-320-26_BGHR.ab1	1369GCGTACCTAGCATTTAGGTGACCTATAGAATAGGGCCCTCTAGATGCATGCTCGAGCGGCCGCCAGTGTGATGGATATCTGCAGAATTCCACGTGTAGCAGTGAAATGCGTAGAGATGTGGAGGAACACCGATGGCGAAGGCAGCCCCCTGGGTCAAGATTGACGCTCATGCACGAAAGCGTGGGGAGCAAACAGGATTAGATACCCTGGTAGTCCACGCCCTAAACGATGTCTACTAGTTGTCGGGTTTTAATTAACTTGGTAACGCAGCTAACGCGTGAAGTAGACCGCCTGGGGAGTACGGTCGCAAGATTAAAACTCAAAGGAATTGACGGGGACCCGCACAAGCGGTGGATGATGTGGATTAATTCGATGCAACGCGAAAAACCTTACCT…
XIII-78-1	dusty	NAf	M	20120402	Cultured	Proteobacteria; Gammaproteobacteria; Pseudomonadales; Moraxellaceae; Acinetobacter; Acinetobacter calcoaceticus/baumannii complex	Proteobacteria	Gammaproteobacteria	Acinetobacter	Acinetobacter johnsonii	ref|NR_117624.1|	1134/1148(99%)	>131209-36_A23_XIII-308-89_27F.ab1	1149GGGCAGTGGCGCAGCTTAACATGCAAGTCGAGCGGGGAGAGGTAGCTTGCTACCTGACCTAGCGGCGGACGGGTGAGTAATGCTTAGGAATCTGCCTATTAGTGGGGGACAACATTCCGAAAGGAATGCTAATACCGCATACGCCCTACGGGGGAAAGCAGGGGATCTTCGGACCTTGCGCTAATAGATGAGCCTAAGTCAGATTAGCTAGTTGGTGGGGTAAAGGCCTACCAAGGCGACGATCTGTAGCGGGTCTGAGAGGATGATCCGCCACACTGGGACTGAGACACGGCCCAGACTCCTACGGGAGGCAGCAGTGGGGAATATTGGACAATGGGCGAAAGCCTGATCCAGCCATGCCGCGTGTGTGAAGAAGGCCTTTTGGTTGTAAAGCA…
XIII-78-1	dusty	NAf	M	20120402	Cultured	Proteobacteria; Gammaproteobacteria; Pseudomonadales; Moraxellaceae; Acinetobacter; Acinetobacter calcoaceticus/baumannii complex	Proteobacteria	Gammaproteobacteria	Acinetobacter	Acinetobacter johnsonii	ref|NR_117624.1|	1147/1164(99%)	>131209-36_E23_XIII-308-91_27F.ab1	1173GACAGTGCGCATGCTTACACATGCAAGTCGAGCGGGGAGATGTAGCTTGCTACATTACCTAGCGGCGGACGGGTGAGTAATGCTTAGGAATCTGCCTATTAGTGGGGGACAACATTCCGAAAGGAATGCTAATACCGCATACGCCCTACGGGGGAAAGCAGGGGATCTTCGGACCTTGCGCTAATAGATGAGCCTAAGTCAGATTAGCTAGTTGGTGGGGTAAAGGCCTACCAAGGCGACGATCTGTAGCGGGTCTGAGAGGATGATCCGCCACACTGGGACTGAGACACGGCCCAGACTCCTACGGGAGGCAGCAGTGGGGAATATTGGACAATGGGCGAAAGCCTGATCCAGCCATGCCGCGTGTGTGAAGAAGGCCTTTTGGTTGTAAAGCA…
XIII-82-1	dusty	NAf	M	20120420	Cultured	Actinobacteria; Actinobacteria; Micrococcales; Micrococcaceae; Kocuria	Actinobacteria	Actinobacteria	Kocuria	Kocuria rosea	ref|NR_044871.1|	1385/1425(97%)	>131209-36_E02_XIII-308-99_27F.ab1	1427AAATTGGCGCGTGCTTAACATGCAAGTCGAACGATGATGCCCAGCTTGCTGGGCGGATTAGTGGCGAACGGGTGAGTAATACGTGAGTAACCTGCCCTTGACTCTGGGATAAGCCTGGGAAACTGGGTCTAATACTGGATACTACCTCTTGCCGCATGGTGGGTGGTGGAAAGGGTTTTACTGGTTTTGGATGGGCTCACGGCCTATCAGCTTGTTGGTGGGGTAATGGCTCACCAAGGCGACGACGGGTAGCCGGCCTGAGAGGGTGACCGGCCACACTGGGACTGAGACACGGCCCAGACTCCTACGGGAGGCAGCAGTGGGGAATATTGCACAATGGGCGGAAGCCTGATGCAGCGACGCCGCGTGAGGGATGACGGCCTTCGGGTTGTAAA…
XIII-82-1	dusty	NAf	M	20120420	Cultured	Firmicutes; Bacilli; Bacillales; Paenibacillaceae; Brevibacillus	Firmicutes	Bacilli	Brevibacillus	Brevibacillus agri	ref|NR_113767.1|	1193/1215(98%)	>131209-36_O23_XIII-308-96_27F.ab1	1238GCCAATGGCTGCGTGCCTATACATGCAGTCGAGCGAGTCCCTTCGGGGGCTAGCGGCGGACGGGTGAGTAACACGTAGGCAACCTGCCTCTCAGACTGGGATAACATAGGGAAACTTATGCTAATACCGGATAGGTTTTTGGATCGCATGATCTGAAAAGAAAAGATGGCTTTTCGCTATCACTGGGAGATGGGCCTGCGGCGCATTAGCTAGTTGGTGGGGTAACGGCCTACCAAGGCGACGATGCGTAGCCGACCTGAGAGGGTGACCGGCCACACTGGGACTGAGACACGGCCCAGACTCCTACGGGAGGCAGCAGTAGGGAATTTTCCACAATGGACGAAAGTCTGATGGAGCAACGCCGCGTGAACGATGAAGGTCTTCGGATTGTAAAG…
XIII-82-1	dusty	NAf	M	20120420	Cultured	Proteobacteria; Alphaproteobacteria; Rhodobacterales; Rhodobacteraceae; Paracoccus	Proteobacteria	Alphaproteobacteria	Paracoccus	Paracoccus siganidrum	ref|NR_118463.1|	1143/1184(97%)	>131209-36_K23_XIII-308-94_27F.ab1	1184CGAAATGCGGCAGCCTACCATGCAAGTCGAGCGGACCCTTCGGGGTTAGCGGCGGACGGGTGAGTAACGCGTGGGAATATGCCCTTCTCTACGGAATAGTCCTGGGAAACTGGGGGTAATACCGTATACGCCCTTTGGGGGAAAGATTTATCGGGGAAGGATTAGCCCGCGTTGGATTAGGTAGTTGGTGGGGTAATGGCCTACCAAGCCGACGATCCATAGCTGGTTTGAGAGGATGATCAGCCACACTGGGACTGAGACACGGCCCAGACTCCTACGGGAGGCAGCAGTGGGGAATCTTAGACAATGGGGGCAACCCTGATCTAGCCATGCCGCGTGAGTGATGAAGGCCTTAGGGTTGTAAAGCTCTTTCAGCTGGGAAGATAATGACGGTA…
XIII-82-1	dusty	NAf	M	20120420	Cultured	Proteobacteria; Gammaproteobacteria; Xanthomonadales; Xanthomonadaceae; Luteimonas	Proteobacteria	Gammaproteobacteria	Luteimonas	Luteimonas aestuarii	ref|NR_044343.1|	1348/1396(97%)	>131209-36_C02_XIII-308-98_27F.ab1	1408GGAAGTGGGGGAGGCCTAAACATGCAAGTCGAACGGCAGCACAGAGGAGCTTGCTCCTTGGGTGGCGAGTGGCGGACGGGTGAGGAATACATCGGAATCTGCCTATTTGTGGGGGATAACGTAGGGAAACTTACGCTAATACCGCATACGACCTACGGGTGAAAGCGGAGGACCTTCGGGCTTCGCGCAGATAGATGAGCCGATGTCGGATTAGCTAGTTGGCGGGGTAAAGGCCCACCAAGGCGACGATCCGTAGCTGGTCTGAGAGGATGATCAGCCACACTGGAACTGAGACACGGTCCAGACTCCTACGGGAGGCAGCAGTGGGGAATATTGGACAATGGGCGCAAGCCTGATCCAGCCATGCCGCGTGGGTGAAGAAGGCCTTCGGGTTG…
XIII-82-4	dusty			20120430	Cultured	Actinobacteria; Actinobacteria; Micrococcales; Microbacteriaceae; Agrococcus	Actinobacteria	Actinobacteria	Agrococcus	Agrococcus jenensis	ref|NR_026275.1|	1326/1355(98%)	>131209-36_K02_XIII-308-102_27F.ab1	1362GCAATGGCGGGCGTGCTTACCATGCAAGTCGAACGATGAAGGAGGAGCTTGCTCCTCCGGATTAGTGGCGAACGGGTGAGTAATACGTGAGCAATGTGCCCTTGACTCTGGGATAAGCGCTGGAAACGGCGTCTAATACCGGATACGACCATCGGAGGCATCTCCTGGTGGTGGAAAGAACTTCGGTCAAGGATCAGCTCACGGCCTATCAGCTTGTTGGTGAGGTAATGGCTCACCAAGGCGACGACGGGTAGCCGGCCTGAGAGGGTGACCGGCCACACTGGGACTGAGACACGGCCCAGACTCCTACGGGAGGCAGCAGTGGGGAATATTGCACAATGGGCGCAAGCCTGATGCAGCAACGCCGCGTGAGGGACGAAGGCCTTCGGGTTGTA…
XIII-82-4	dusty			20120430	Cultured	Actinobacteria; Actinobacteria; Micrococcales; Micrococcaceae; Arthrobacter	Actinobacteria	Actinobacteria	Arthrobacter	Arthrobacter agilis	ref|NR_026198.1|	1263/1282(99%)	>131209-36_O02_XIII-308-104_27F.ab1	1299GGAACAGAGCTTTAAGCCTAACAATTGCAAGTCGAACGATGAACCTCACTTGTGGGGGGATTAGTGGCGAACGGGTGAGTAACACGTGAGTAACCTGCCCTTGACTCTGGGATAAGCCTGGGAAACCGGGTCTAATACTGGATACGACCTTCTGGCGCATGCCATGTTGGTGGAAAGCTTTTGTGGTTTTGGATGGACTCGCGGCCTATCAGCTTGTTGGTGGGGTAATGGCCTACCAAGGCGACGACGGGTAGCCGGCCTGAGAGGGTGACCGGCCACACTGGGACTGAGACACGGCCCAGACTCCTACGGGAGGCAGCAGTGGGGAATATTGCACAATGGGCGCAAGCCTGATGCAGCGACGCCGCGTGAGGGATGAAGGCCTTCGGGTTGTA…
XIII-82-4	dusty			20120430	Cultured	Actinobacteria; Actinobacteria; Micrococcales; Micrococcaceae; Arthrobacter	Actinobacteria	Actinobacteria	Arthrobacter	Arthrobacter parietis	ref|NR_042252.1|	1293/1314(98%)	>131209-36_M02_XIII-308-103_27F.ab1	1316CGTGGCGGCGTGCTTACCATGCAAGTCGAACGATGATCCCTAGCTTGCTGGGGGGATTAGTGGCGAACGGGTGAGTAACACGTGAGTAACCTGCCCTTGACTCTGGGATAAGCCTGGGAAACTGGGTCTAATACTGGATATGACTGACTATCGCATGGTGGTTGGTGGAAAGCTTTTGTGGTTTTGGATGGACTCGCGGCCTATCAGCTTGTTGGTGGGGTAATGGCCTACCAAGGCGACGACGGGTAGCCGGCCTGAGAGGGTGGACGGCCACACTGGGACTGAGACACGGCCCAGACTCCTACGGGAGGCAGCAGTGGGGAATATTGCACAATGGGCGCAAGCCTGATGCAGCGACGCCGCGTGAGGGATGAAGGCCTTCGGGTTGTAAACCT…
XIII-82-4	dusty			20120430	Cultured	Firmicutes; Bacilli; Bacillales; Bacillales incertae sedis; Bacillales Family XII. Incertae Sedis; Exiguobacterium	Firmicutes	Bacilli	Exiguobacterium	Exiguobacterium mexicanum	ref|NR_042424.1|	1039/1105(94%)	>131209-36_G02_XIII-308-100_27F.ab1	1092AAGGGGGGGTGGCCTATCATAGAAAGTCCAGCGCAGGATATCGACGGAACCCTTCGGGGGGAAGTCGACGGAATGAGCGGCGGACGGGTGAGTAACACGTAAAGAACCTGCCCTCAGGTCTGGGATAACCACGAGAAATCGGGGCTAATACCGGATGGGGCATCGGACCGCATGGTCCGAGGATGAAAGGCGCTCCCGCGTCGCCTGGGGATGGCTTTGCGGTGCATTAGCTAGTTGGTGGGGTAATGGCCCACCAAGGCGACGATGCATAGCCGACCTGAGAGGGTGATCGGCCACACTGGGACTGAGACACGGCCCAGACTCCTACGGGAGGCAGCAGTAGGGAATCTTCCACAATGGACGAAAGTCTGATGGAGCAACGCCGCGTGAACGAT…
XIII-83-1	dusty	NAf	M	20120502	Cultured	Actinobacteria; Actinobacteria; Micrococcales; Micrococcaceae; Arthrobacter	Actinobacteria	Actinobacteria	Arthrobacter	Arthrobacter phenanthrenivorans	ref|NR_074770.1|	1304/1372(95%)	>131209-36_C04_XIII-308-106_27F.ab1	1352GGGACTGCCGGCGTGCTTAACATGCAAGTCGAACGATGAAGCCCACTTGTGGGTGGATTAGTGGCGAACGGGTGAGTAACACGTGAGTAACCTGCCCTTAACTCTGGGATAAGCCTGGGAAACTGGGTCTAATACCGGATATGACTCCTCATCGCATGGTGGGGGGTGGAAAGCTTTATTGTGGTTTTGGATGGACTCGCGGCCTATCAGCTTGTTGGTGAGGTAATGGCTTACCAAGGCGACAACGGGTAGCCGGCCTGAGAGGGTGACCGGCCACACTGGGACTGAAACACGGCCCAAACTCCTACGGGAGGCAGCAGTGGGGAATATTGCACAATGGGCGCAAGCCTGATGCAGCGACCCCGCGTGAGGGATGACGGCCTTCGGGTTGTAAA…
XIII-83-1	dusty	NAf	M	20120502	Cultured	Firmicutes; Bacilli; Bacillales; Bacillaceae; Bacillus	Firmicutes	Bacilli	Bacillus	Bacillus mojavensis	ref|NR_112725.1|	1066/1078(99%)	>131209-36_M04_XIII-308-111_27F.ab1	1088GCAAAGGGGGGCAGGCCTAAAATGCAAGTCGAGCGGACAGATGGGAGCTTGCTCCCTGATGTTAGCGGCGGACGGGTGAGTAACACGTGGGTAACCTGCCTGTAAGACTGGGATAACTCCGGGAAACCGGGGCTAATACCGGATGCTTGTTTGAACCGCATGGTTCAAACATAAAAGGTGGCTTCGGCTACCACTTACAGATGGACCCGCGGCGCATTAGCTAGTTGGTGAGGTAACGGCTCACCAAGGCAACGATGCGTAGCCGACCTGAGAGGGTGATCGGCCACACTGGGACTGAGACACGGCCCAGACTCCTACGGGAGGCAGCAGTAGGGAATCTTCCGCAATGGACGAAAGTCTGACGGAGCAACGCCGCGTGAGTGATGAAGGTTTTC…
XIII-83-1	dusty	NAf	M	20120502	Cultured	Firmicutes; Bacilli; Bacillales; Bacillales incertae sedis; Bacillales Family XII. Incertae Sedis; Exiguobacterium	Firmicutes	Bacilli	Exiguobacterium	Exiguobacterium mexicanum	ref|NR_042424.1|	1010/1069(94%)	>131209-36_E04_XIII-308-107_27F.ab1	1093CAAGGGGGGGGGTGCCTAAACATGGAAGTCCAGCGCAGGAATCCACGGAACCCTTCGGGGGGAAGTCGACGGAATGAGCTGCGGACGGGTGAGTAACACGTAAAGAACCTGCCCTCAGGTCTGGGATAACCACAAGAAATCGGGGCTAATACCGGATGGGGCATCGGACCGCATGGTCCGAGGATGAAAGGCGCTCCGGCCTCGCCTGGGGATGGCTTTGGGGTGCATTAGCTACTTGGTGGGGTAATGGCCCACCAAGGCGACGATGCATAGCCGACCTGAGAGGGTGATCGGCCACACTGCGGACTGAGACACGGCCCAGACTCCTACGGGAGGCAGCAGTAGGGAATCTTCCACAATGGACGAAAGTCTGATGGAGCAACGCCGCGTGAACG…
XIII-83-1	dusty	NAf	M	20120502	Cultured	Firmicutes; Bacilli; Bacillales; Bacillales incertae sedis; Bacillales Family XII. Incertae Sedis; Exiguobacterium	Firmicutes	Bacilli	Exiguobacterium	Exiguobacterium mexicanum	ref|NR_042424.1|	1317/1374(96%)	>131209-36_G04_XIII-308-108_27F.ab1	1471CACTGGCGGCGTGCCTATACTGCAAGTCGAGCGCAGGAAATCGACGGAACCCTTCGGGGGGAAGTCGACGGAATGAGCGGCGGACGGGTGAGTAACACGTAAAGAACCTGCCCTCAGGTCTGGGATAACCACGAGAAATCGGGGCTAATACCGGATGGGTCATCGGACCGCATGGTCCGAGGATGAAAGGCGCTTCGGCGTCGCCTGGGGATGGCTTTGCGGTGCATTAGCTAGTTGGTGGGGTAATGGCCCACCAAGGCGACGATGCATAGCCGACCTGAGAGGGTGATCGGCCACACTGGGACTGAGACACGGCCCAGACTCCTACGGGAGGCAGCAGTAGGGAATCTTCCACAATGGACGAAAGTCTGATGGAGCAACGCCGCGTGAACGAT…
XIII-83-1	dusty	NAf	M	20120502	Cultured	Proteobacteria; Betaproteobacteria; Burkholderiales; Oxalobacteraceae; Massilia	Proteobacteria	Betaproteobacteria	Massilia	Massilia consociata	ref|NR_117040.1|	1359/1415(96%)	>131209-36_K04_XIII-308-110_27F.ab1	1422AAACGGGCGGCATGCCTTTACCATGCAAGTCGAACGGCAGCGCGGGGCAACCTGGCGGCGAGTGGCGAACGGGTGAGTAATATATCGCGAACGTACCCAGAAGTGGGGGATAACGTAGCGAAAGTTACGCTAATACCGCATACGATCTACGGATGAAAGTGGGGGACCTTCGGGCCTCATGCTTTTGGAGCGGCCGATATCTGATTAGCTAGTAGGTGGGGTAAAGGCCTACCTAGGCGACGATCAGTAGCTGGTCTGAGAGGACGACCAGCCACACTGGAACTGAGACACGGTCCAGACTCCTACGGGAGGCAGCAGTGGGGAATTTTGGACAATGGGCGCAAGCCTGATCCAGCAATGCCGCGTGAGTGAAGAAGGCCTTCGGGTTGTAAAGC…
XIII-83-7	dusty	NAf	M	20120529	Cultured	Actinobacteria; Actinobacteria; Micrococcales; Micrococcaceae; Kocuria	Actinobacteria	Actinobacteria	Kocuria	Kocuria rosea	ref|NR_044871.1|	1370/1413(97%)	>131209-36_G06_XIII-308-116_27F.ab1	1502GCAATTGCGGCGTGCTTACCATGCAAGTCGAACGATGATGCCCAGCTTGCTGGGTGGATTAGTGGCGAACGGGTGAGTAATACGTGAGTAACCTGCCCTTGACTCTGGGATAAGCCTGGGAAACTGGGTCTAATACTGGATACTACCTCTTACCGCATGGTGGGTGGTGGAAAGGGTTTTACTGGTTTTGGATGGGCTCACGGCCTATCAGCTTGTTGGTGGGGTAATGGCTCACCAAGGCGACGACGGGTAGCCGGCCTGAGAGGGTGACCGGCCACACTGGGACTGAGACACGGCCCAGACTCCTACGGGAGGCAGCAGTGGGGAATATTGCACAATGGGCGGAAGCCTGATGCAGCGACGCCGCGTGAGGGATGACGGCCTTCGGGTTGTAA…
XIII-83-7	dusty	NAf	M	20120529	Cultured	Firmicutes; Bacilli; Bacillales; Bacillaceae; Bacillus	Firmicutes	Bacilli	Bacillus	Bacillus simplex	ref|NR_114919.1|	1209/1242(97%)	>131209-36_A06_XIII-308-113_27F.ab1	1301GGGACGTGCGGGCGTGCTATACTGCAAGTCGAGCGAATCGATGGGAGCTTGCTCCCTGAGATTAGCGGCGGACGGGTGAGTAACACGTGGGCAACCTGCCTATAAGACTGGGATAACTTCGGGAAACCGGAGCTAATACCGGATACGTTCTTTTCTCGCATGAGAGAAGATGGAAAGACGGTTTACGCTGTCACTTATAGATGGGCCCGCGGCGCATTAGCTAGTTGGTGAGGTAATGGCTCACCAAGGCGACGATGCGTAGCCGACCTGAGAGGGTGATCGGCCACACTGGGACTGAGACACGGCCCAGACTCCTACGGGAGGCAGCAGTAGGGAATCTTCCGCAATGGACGAAAGTCTGACGGAGCAACGCCGCGTGAACGAAGAAGGCCTTC…
XIII-83-7	dusty	NAf	M	20120529	Cultured	Proteobacteria; Alphaproteobacteria; Sphingomonadales; Sphingomonadaceae; Sphingobium	Proteobacteria	Alphaproteobacteria	Sphingobium	Sphingobium yanoikuyae	ref|NR_113730.1|	1343/1377(98%)	>131209-36_E06_XIII-308-115_27F.ab1	1456ATTGGCGGGATGCCCTATACATGCAAGTCGAACGAGATCTTCGGATCTAGTGGCGCACGGGTGCGTAACGCGTGGGAATCTGCCCTTGGGTTCGGAATAACTTCTGGAAACGGAAGCTAATACCGGATGATGACGTAAGTCCAAAGATTTATCGCCCAAGGATGAGCCCGCGTAGGATTAGCTAGTTGGTGGGGTAAAGGCCCACCAAGGCGACGATCCTTAGCTGGTCTGAGAGGATGATCAGCCACACTGGGACTGAGACACGGCCCAGACTCCTACGGGAGGCAGCAGTAGGGAATATTGGACAATGGGCGAAAGCCTGATCCAGCAATGCCGCGTGAGTGATGAAGGCCTTAGGGTTGTAAAGCTCTTTTACCCGGGATGATAATGACAGT…
XIII-144-1	dusty	NAf	M	20121220	Cultured	Actinobacteria; Actinobacteria; Corynebacteriales; Corynebacteriaceae; Corynebacterium	Actinobacteria	Actinobacteria	Corynebacterium	Corynebacterium callunae	ref|NR_037036.1|	1373/1421(97%)	>131209-36_I08_XIII-308-125_27F.ab1	1508GCACGGGCCGGGGTGCTTACCATGCAAGTCGAACGATGAAGCTTAGCTTGCTAGGTGGATTAGTGGCGAACGGGTGAGTTACACGTAGGTAATCTGCCCTGCACTTTGGGATAAGCCTGGGAAACTGGGTCTAATACCGAATAGGACACACTATCTTTACGGTGGTGTGTGGAAAGCTTTTGCGGTGTGGGATGAGCCTGCGGCCTATCAGCTTGTTGGTGGGGTAATGGCCTACCAAGGCGTCGACGGGTAGCCGGCCTGAGAGGGTGTACGGCCACATTGGGACTGAGACACGGCCCAGACTCCTACGGGAGGCAGCAGTGGGGAATATTGCACAATGGGCGAAAGCCTGATGCAGCGACGCCGCGTGGGGGATGAAGGCCTTCGGGTTGTAA…
XIII-144-1	dusty	NAf	M	20121220	Cultured	Actinobacteria; Actinobacteria; Corynebacteriales; Corynebacteriaceae; Corynebacterium	Actinobacteria	Actinobacteria	Corynebacterium	Corynebacterium callunae	ref|NR_037036.1|	1361/1406(97%)	>131209-36_G08_XIII-308-124_27F.ab1	1485GGAAGTGGCGCGTGCTTACCATGCACGTCGAACGATGAAGCTTAGCTTGCTAGGTGGATTAGTGGCGAACGGGTGAGTAACACGTAGGTAATCTGCCCTGCACTTTGGGATAAGCCTGGGAAACTGGGTCTAATACCGAATAGGACACACTATCTTTACGGTGGTGTGTGGAAAGCTTTTGCGGTGTGGGATGAGCCTGCGGCCTATCAGCTTGTTGGTGGGGTAATGGCCTACCAAGGCGTCGACGGGTAGCCGGCCTGAGAGGGTGTACGGCCACATTGGGACTGAGACACGGCCCAGACTCCTACGGGAGGCAGCAGTGGGGAATATTGCACAATGGGCGAAAGCCTGATGCAGCGACGCCGCGTGGGGGATGAAGGCCTTCGGGTTGTAAA…
XIII-144-1	dusty	NAf	M	20121220	Cultured	Actinobacteria; Actinobacteria; Micrococcales; Microbacteriaceae; Curtobacterium	Actinobacteria	Actinobacteria	Curtobacterium	Curtobacterium flaccumfaciens	ref|NR_025467.1|	1338/1403(95%)	>131209-36_O06_XIII-308-120_27F.ab1	1403CACTTGCCGCGTGCTTACCATGCAAGTCGAACGATGATGCCCAGCTTGCTGGGTTGATTAGTGGCGAACGGGTGAGTAACACGTGAGTAACCTGCCCCTGACTCTGGGATAAGCGTTGGAAACGACGTCTAATACTGGATATGATCACTGGTCGCATGGCCTGGTGGTGGAAAGATTTTTTGGTTGGGGATGGACTCGCGGCCTATCAGCTTGTTGGTGAGGTAATGGCTCACCAAGGCGACGACGGGTAGCCGGCCTGAGAGGGTGACCGGCCACACTGGGACTGAGACACGGCCCAGACTCCTACGGGAGGCAGCAGTGGGGAATATTGCACAATGGGCGAAAGCCTGATGCAGCAACGCCGCGTGAGGGATGACGGCCTTCGGGTTGTAAAC…
XIII-144-1	dusty	NAf	M	20121220	Cultured	Bacteroidetes/Chlorobi group; Bacteroidetes; Cytophagia; Cytophagales; Cytophagaceae; Hymenobacter	Bacteroidetes/Chlorobi group	Cytophagia	Hymenobacter	Hymenobacter gelipurpurascens	ref|NR_044944.1|	1288/1374(94%)	>131209-36_C08_XIII-308-122_27F.ab1	1487GGACAGCGGCAGCCTATACTGCAAGTCGAACGGGTGGTAGCAATACCACTAGTGGCGCACGGGTGCGTAACGCGTAACCAACCTGCCCTTGACTGGGGGATAGCCCGCCGAAAGGCGGATTAATACCGCATAAACTAGCAATCTGGCATCAGATAACTAGTAAAGATTTATTGGTCAAGGATGGGGTTGCGTGACATTAGCTAGTTGGCGGGGTAACGGCCCACCAAGGCGACGATGTCTAGGGGAGCTGAGAGGCTGATCCCCCACACTGGCACTGAGATACGGGCCAGACTCCTACGGGAGGCAGCAGTAGGGAATATTGGGCAATGGACGAGAGTCTGACCCAGCCATGCCGCGTGCCGGATGAAGGCCTTCTGGGTTGTAAACGGCTTTTC…
XIII-144-1	dusty	NAf	M	20121220	Cultured	Proteobacteria; Alphaproteobacteria; Sphingomonadales; Sphingomonadaceae; Sphingobium	Proteobacteria	Alphaproteobacteria	Sphingobium	Sphingobium abikonense	ref|NR_113839.1|	1309/1369(96%)	>131209-36_E08_XIII-308-123_27F.ab1	1484CGCAGTGGCGGATGCCTATACTGCAAGTCGAACGATCTCTTCGGAGATAGTGGCGCACGGGTGCGTAACGCGTGGGAATCTGCCCTTGGGTTCGGAATAACGTCGGGAAACTGACGCTAATACCGGATGATGACGTAAGTCCAAAGATTTATCGCCCAGGGATGAGCCCGCGTAGGATTAGCTAGTTGGTGGGGTAAAGGCCTACCAAGGCGACGATCCTTAGCTGGTCTGAGAGGATGATCAGCCACACTGGGACTGAGACACGGCCCAGACTCCTACGGGAGGCAGCAGTAGGGAATATTGGACAATGGGCGCAAGCCTGATCCAGCAATGCCGCGTGAGTGATGAAGGCCTTAGGGTTGTAAAGCTCTTTTACCAGAGATGATAATGACAGT…
XIII-144-1	dusty	NAf	M	20121220	Cultured	Proteobacteria; Gammaproteobacteria; Pseudomonadales; Moraxellaceae; Psychrobacter	Proteobacteria	Gammaproteobacteria	Psychrobacter	Psychrobacter pulmonis	ref|NR_118026.1|	1187/1210(98%)	>131209-36_A08_XIII-308-121_27F.ab1	1438GGCGGGGCGGAGGCTTACCATGCAAGTCGAGCGGTAACAGGAGAAGCTTGCTTCTCGCTGACGAGCGGCGGACGGGTGAGTAATACTTAGGAATCTACCTAGTAGTGGGGGATAGCTCGGGGAAACTCGAATTAATACCGCATACGACCTACGGGAGAAAGGGGGCAACTTGTTGCTCTCGCTATTAGATGAGCCTAAGTCGGATTAGCTAGATGGTGGGGTAAAGGCCTACCATGGCGACGATCTGTAGCTGGTCTGAGAGGATGATCAGCCACACCGGGACTGAGACACGGCCCGGACTCCTACGGGAGGCAGCAGTGGGGAATATTGGACAATGGGGGCAACCCTGATCCAGCCATGCCGCGTGTGTGAAGAAGGCCTTTTGGTTGTAAAGC…
XIII-145-1	clean		M	20121221	Cultured	Actinobacteria; Actinobacteria; Micrococcales; Microbacteriaceae; Microbacterium	Actinobacteria	Actinobacteria	Microbacterium	Microbacterium oleivorans	ref|NR_042262.1|	1375/1417(97%)	>131209-36_C10_XIII-308-130_27F.ab1	1479GGACAGTGCGGCGTGCTTACCATGCAAGTCGAACGGTGAAGCAGAGCTTGCTCTGTGGATCAGTGGCGAACGGGTGAGTAACACGTGAGCAACCTGCCCCTGACTCTGGGATAAGCGCTGGAAACGGCGTCTAATACCGGATATGAGCTGCGATCGCATGGTCAGCAGTTGGAAAGATTTTTCGGTCTGGGATGGGCTCACGGCCTATCAGCTTGTTGGTGAGGTAATGGCTCACCAAGGCGTCGACGGGTAGCCGGCCTGAGAGGGTGACCGGCCACACTGGGACTGAGACACGGCCCAGACTCCTACGGGAGGCAGCAGTGGGGAATATTGCACAATGGGCGAAAGCCTGATGCAGCAACGCCGCGTGAGGGATGACGGCCTTCGGGTTGTAA…
XIII-145-1	clean		M	20121221	Cultured	Firmicutes; Bacilli; Bacillales; Bacillaceae; Bacillus	Firmicutes	Bacilli	Bacillus	Bacillus safensis	ref|NR_113945.1|	1359/1389(98%)	>131209-36_E10_XIII-308-131_27F.ab1	1483GGCCAGTGCGGGATGCCTATACTGCAAGTCGAGCGGACAGAAGGGAGCTTGCTCCCGGATGTTAGCGGCGGACGGGTGAGTAACACGTGGGTAACCTGCCTGTAAGACTGGGATAACTCCGGGAAACCGGAGCTAATACCGGATAGTTCCTTGAACCGCATGGTTCAAGGATGAAAGACGGTTTCGGCTGTCACTTACAGATGGACCCGCGGCGCATTAGCTAGTTGGTGGGGTAATGGCTCACCAAGGCGACGATGCGTAGCCGACCTGAGAGGGTGATCGGCCACACTGGGACTGAGACACGGCCCAGACTCCTACGGGAGGCAGCAGTAGGGAATCTTCCGCAATGGACGAAAGTCTGACGGAGCAACGCCGCGTGAGTGATGAAGGTTTTC…
XIII-145-1	clean		M	20121221	Cultured	Firmicutes; Bacilli; Bacillales; Paenibacillaceae; Brevibacillus	Firmicutes	Bacilli	Brevibacillus	Brevibacillus agri	ref|NR_040983.1|	1374/1419(97%)	>131209-36_K08_XIII-308-126_27F.ab1	1466GGCAATGCGGCGATGCTATACTGCAAGTCGAGCGAGTCCCTTCGGGGGCTAGCGGCGGACGGGTGAGTAACACGTAGGCAACCTGCCTCTCAGACTGGGATAACATAGGGAAACTTATGCTAATACCGGATAGGTTTTTGGATCGCATGATCTGAAAAGAAAAGATGGCTTTTCGCTATCACTGGGAGATGGGCCTGCGGCGCATTAGCTAGTTGGTGGGGTAACGGCCTACCAAGGCGACGATGCGTAGCCGACCTGAGAGGGTGACCGGCCACACTGGGACTGAGACACGGCCCAGACTCCTACGGGAGGCAGCAGTAGGGAATTTTCCACAATGGACGAAAGTCTGATGGAGCAACGCCGCGTGAACGATGAAGGTCTTCGGATTGTAAAGT…
XIII-145-1	clean		M	20121221	Cultured	Firmicutes; Bacilli; Bacillales; Paenibacillaceae; Brevibacillus	Firmicutes	Bacilli	Brevibacillus	Brevibacillus agri	ref|NR_113767.1|	1330/1386(96%)	>131209-36_M08_XIII-308-127_27F.ab1	1443CACATGGGCGGCGTCCCTATACTGCAAGTCGAGCGAGTCCCTTCGGGGGCTAGCGGCGGACGGGTGAGTAACACGTAGGCAACCTGCCTCTCAGACTGGGATAACATAGGGAAACTTATGCTAATACCGGATAGGTTTTTGGATCGCATGATCTGAAAAGAAAAGATGGCTTTTCGCTATCACTGGGAGATGGGCCTGCGGCGCATTAGCTAGTTGGTGGGGTAACGGCCTACCAAGGCGACGATGCGTAGCCGACCTGAGAGGGTGACCGGCCACACTGGGACTGAGACACGGCCCAGACTCCTACGGGAGGCAGCAGTAGGGAATTTTCCACAATGGACGAAAGTCTGATGGAGCAACGCCGCGTGAACGATGAAGGTCTTCGGATTGTAAAG…
XIII-145-1	clean		M	20121221	Cultured	Firmicutes; Bacilli; Bacillales; Paenibacillaceae; Brevibacillus	Firmicutes	Bacilli	Brevibacillus	Brevibacillus agri	ref|NR_113767.1|	1302/1379(94%)	>131209-36_O08_XIII-308-128_27F.ab1	1427GCCAATGCGGCGTGCCTATACATGCAGTCGAGCGAGTCCCTTCGGGGGCTAGCGGCGGACGGGTGAGTAACACGTAGGCAACCTGCCTCTCAGACTGGGATAACATAGGGAAACTTATGCTAATACCGGATAGGTTTTTGGATCGCATGATCTGAAAAGAAAAGATGGCTTTTCGCTATCACTGGGAGATGGGCCTGCGGCGCATTAGCTAGTTGGTGGGGTAACGGCCTACCAAGGCGACGATGCGTAGCCGACCTGAGAGGGTGACCGGCCACACTGGGACTGAGACACGGCCCAGACTCCTACGGGAGGCAGCAGTAGGGAATTTTCCACAATGGACGAAAGTCTGATGGAGCAACGCCGCGTGAACGATGAAGGTCTTCGGATTGTAAAGT…
XIII-145-1	clean		M	20121221	Cultured	Proteobacteria; Alphaproteobacteria; Sphingomonadales; Sphingomonadaceae; Sphingomonas	Proteobacteria	Alphaproteobacteria	Sphingomonas	Sphingomonas insulae	ref|NR_044187.1|	1307/1343(97%)	>131209-36_A10_XIII-308-129_27F.ab1	1406CCAAATGGCGCTGCCTACCATGCAAGTCGAACGATGCTTTCGGGCATAGTGGCGCACGGGTGCGTAACGCGTGGGAATCTGCCCTCAGGTTCGGAATAACAGTTGGAAACGACTGCTAATACCGGATGATGACGTTAAGTCCAAAGATTTATCGCCTGAGGATGAGCCCGCGTAGGATTAGCTAGTTGGTGTGGTAAGAGCGCACCAAGGCGACGATCCTTAGCTGGTCTGAGAGGATGATCAGCCACACTGGGACTGAGACACGGCCCAGACTCCTACGGGAGGCAGCAGTGGGGAATATTGGACAATGGGCGAAAGCCTGATCCAGCAATGCCGCGTGAGTGATGAAGGCCTTAGGGTTGTAAAGCTCTTTTACCCGGGATGATAATGACAGT…

## Sheet: S3-18S
notebook	dusty or clean	NAf	Med	Rain Date	Cultured/Uncultured	phylogeny via NCBI	Genus	Species	Accession nb	Similarity Score	Sequence
XIII-34-1	dusty	NAf	M	20110923	Cultured	Dikarya; Ascomycota; saccharomyceta; Pezizomycotina; leotiomyceta; dothideomyceta; Dothideomycetes; Dothideomycetidae; Capnodiales; Cladosporiaceae; Cladosporium	Cladosporium	Cladosporium bruhnei	gb|JN397376.1|	1363/1403(97%)	>131209-36_C12_XIII-308-138_EF3.ab1	1414CTTTTCGGGCCTGGGTGGTCGTTGCCGACCTCCCTGGGCCAGTCCGAAGGCCTCACCGAGCCATTCAATCGGTAGTAGCGACGGGCGGTGTGTACAAAGGGCAGGGACGTAATCAACGCATGCTGATGACATGCGCTTACTAGGCATTCCTCGTTGAAGAGCAATAATTGCAATGCTCTATCCCCAGCACGACAGAGTTTAACAAGATTACCCAAACCTTTCGGCTAAGGAAATGAACTCGTTGGCTCTGTCAGTGTAGCGCGCGTGCGGCCCAGAACATCTAAGGGCATCACAGACCTGTTATTGCCTCAAACTTCCATCGGCTTGAGCCGATAGTCCCTCTAAGAAGCCGGCGACCCGCCAAAGCGGGCCTGGCTATTTAGCAGGTTAAGGTC…
XIII-34-1	dusty	NAf	M	20110923	Uncultured	Dikarya; Ascomycota; saccharomyceta; Pezizomycotina; leotiomyceta; dothideomyceta; Dothideomycetes; Pleosporomycetidae; Pleosporales; Pleosporineae; Phaeosphaeriaceae; Phaeosphaeria	Phaeosphaeria	Phaeosphaeria sp.	gb|JX273050.1|	723/728(99%)	>130214-58_G12_XIII-186-23_BGH-R.ab1	2029GCCTATCCAGCATTTAGGTGACCTATAGAATAGGGCCCTCTAGATGCATGCTCGAGCGGCCGCCAGTGTGATGGATATCTGCAGAATTTCACCTCTGACAATTGAATACTGATGCCCCCGACTGTCCCTATTAATCATTACGGCGGTCCTAGAAACCAACAAAATAGGACCGCACGTCCTATTCTATTATTCCATGCTAACGTATTCGAGCAAAGGCCTGCTTTGAACACTCTAATTTTTTCAAAGTAAAAGTCCTGGTCCCCAACACGCCCAGTGAAGGGCATGAGGTTCTCCAGAAGGAAGGCCCGGCCGGACAAGTACACGCGGTGAGGCGGACCTGCCAGCCAGACCCAAGGTTCAACTACGAGCTTTTTAACTGCAACAACTTTAATATA…
XIII-34-1	dusty	NAf	M	20110923	Cultured	Dikarya; Ascomycota; saccharomyceta; Pezizomycotina; leotiomyceta; sordariomyceta; Sordariomycetes; Sordariomycetidae; Sordariales; Chaetomiaceae; Chaetomium	Chaetomium	Chaetomium globosum	gb|JQ964323.1|	1391/1444(96%)	>131209-36_E12_XIII-308-139_EF3.ab1	1448GGATTTCGGGCCTGAGTGGTCGTTGCCGACCTCTCTGGGCCAGTCCGGAAGCCTCACTGAGCCATTCAATCGGTAGTAGCGACGGGCGGTGTGTACAAAGGGCAGGGACGTAATCAACGCAAGCTGATGACTTGCGCTTACTAGGGATTCCTCGTTGAAGAGCAATAATTGCAATGCTCTATCCCCAGCACGACAGAGTTTAACAAGATTACCCGGGCCTTCCGGCCAAGGGAGTACTCGCTGGCTCTGTCAGTGTAGCGCGCGTGCGGCCCAGAACATCTAAGGGCATCACAGACCTGTTATTGCCTCAAACTTCCATCGGCTTGAGCCGATAGTCCCTCTAAGAAGCCAGCGTACTGCCAAAGCAATACGGGCTATTTAGCAGGTTAAGGTCT…
XIII-36-1	dusty		M	20110924	Cultured	Dikarya; Ascomycota; saccharomyceta; Pezizomycotina; leotiomyceta; dothideomyceta; Dothideomycetes; Dothideomycetidae; Capnodiales; Cladosporiaceae; Cladosporium	Cladosporium	Cladosporium sphaerospermum	gb|KJ443070.1|	1347/1381(98%)	>131209-36_I12_XIII-308-141_EF3.ab1	1387ACATTCGGGCTTGAGGTGGTCGTTGCCGACCTCCCTGGGCCAGTCCGAAGGCCTCACCGAGCCATTCAATCGGTAGTAGCGACGGGCGGTGTGTACAAAGGGCAGGGACGTAATCAACGCATGCTGATGACATGCGCTTACTAGGCATTCCTCGTTGAAGAGCAATAATTGCAATGCTCTATCCCCAGCACGACAGAGTTTAACAAGATTACCCAGACCTTTCGGACAAGGAAATGAACTCGTTGGCTCTGTCAGTGTAGCGCGCGTGCGGCCCAGAACATCTAAGGGCATCACAGACCTGTTATTGCCTCAAACTTCCATCGGCTTGAGCCGATAGTCCCTCTAAGAAGCCGGCGACCCGCCAAAGCGGGCCTGGCTATTTAGCAGGTTAAGGT…
XIII-36-1	dusty		M	20110924	Uncultured	Dikarya; Basidiomycota; Agaricomycotina;	Agaricomycotina	Agaricomycotina sp.	gb|EU594356.1|	866/872(99%)	>130214-58_I01_XIII-186-25_BGH-R.ab1	1502GGGAGGGGAAGTTGCTTGAGGTGAACTATAGAATACGGCCCTCTAGATGCATGCTCGAGCGGCCGCCAGTGTGAGGACCTTTTAAGAATTCGAGGTCACCCGATCCCTAGTCGGCATAGTTTACTGTTAAGACTACAACGGTATCTGATCGTTTTCGATCCCCTAACCTTCGTTCTTGATTAATGAAAACATCCTTGGCAAATGCTTTCGCAGTAGTTTGTCTTGCGTCAATCCAAGAATTTCACCTCTAGCGACGCAATACAAATGCCCCCAACTGTCCCTATTTATCATTACGGCGATCCTAGAAACCAACAAAATAGGACCGCACGTCCTATTCTATTATTCCATGCTAATGTATTCGGGCGTAGGCCTGCTTTGAACACTCTAATTTTCTC…
XIII-36-1	dusty		M	20110924	Uncultured	Dikarya; Basidiomycota; Agaricomycotina; Agaricomycetes; Agaricomycetidae; Agaricales; Tricholomataceae; Cantharellula	Cantharellula	Cantharellula umbonata	gb|KF381528.1|	1167/1266(92%)	>130214-58_K01_XIII-186-27_BGH-R.ab1	1430GGGGGCACTAGCATTTAGGTGACCTATAGAATAGGGCCCTCTAGATGCATGCTCGAGCGGCCGCCAGTGTGATGGATATCTGCAGAATTCGTCGACCTCCTCTAAATGACCAAGTTTGATCGAGTTCTCAGCGACGAGGTGCCGTTGCCGGCTCCCCAAAGCCAATCCCAAGACCTCACTAAGCCATTCAATCGGTAGTAGCGACGGGCGGTGTGTACAAAGGGCAGGGACGTAATCAACGCGAGCTGATGACTCACGCTTACTAGGAATTCCTCGTTGAAGAGCAATAATTGCAATGCTCTATCCCCAGCACGACAGAGTTTCACAAGATTACCCAGGCCTTCCGGCCAAGGTGAAGAACTCGCTGGCTCTGTCAGTGTAGCGCGCGTGCGGCC…
XIII-42-1	clean		M	20111001	Cultured	Dikarya; Ascomycota; saccharomyceta; Pezizomycotina; leotiomyceta; dothideomyceta; Dothideomycetes; Dothideomycetidae; Capnodiales; Cladosporiaceae; Cladosporium	Cladosporium	Cladosporium sphaerospermum	gb|KJ443070.1|	1385/1441(96%)	>131209-36_K12_XIII-308-142_EF3.ab1	1423CAATTCGGCCCGCGGTGGTCGTTGCCGACCTCCCTGGGCCAGTCCGAAGGCCTCACCGAGCCATTCAATCGGTAGTAGCGACGGGCGGTGTGTACAAAGGGCAGGGACGTAATCAACGCATGCTGATGACATGCGCTTACTAGGCATTCCTCGTTGAAGAGCAATAATTGCAATGCTCTATCCCCAGCACGACAGAGTTTAACAAGATTACCCAGACCTTTCGGACAAGGAAATGAACTCGTTGGCTCTGTCAGTGTAGCGCGCGTGCGGCCCAGAACATCTAAGGGCATCACAGACCTGTTATTGCCTCAAACTTCCATCGGCTTGAGCCGATAGTCCCTCTAAGAAGCCGGCGACCCGCCAAAGCGGGCCTGGCTATTTAGCAGGTTAAGGTC…
XIII-49-2	dusty			20111025	Uncultured	Dikarya; Ascomycota; saccharomyceta; Pezizomycotina; leotiomyceta; dothideomyceta; Dothideomycetes; Pleosporomycetidae; Pleosporales; Pleosporineae; Phaeosphaeriaceae; Parastagonospora;	Parastagonospora	Parastagonospora nodorum	gb|EU189213.1|	1211/1257(96%)	>130214-58_A10_XIII-186-1_BGH-R.ab1	1723AGGCAAACTCACATTTAGGTGACCTATAGAATAGGGCCCTCTAGATGCATGCTCGAGCGGCCGCCAGTGTGATGGACATTTGCAGAATTCGTCGACCTCCTCTAAATGACCAAGTTTGACGAACTTTCCGGCTCAAGGTGGTCGTTGCCAACCTCCCTAAGCCAGTCCGAAGGCCTCACTGAGCCATTCAATCGGTAGTAGCGACGGGCGGTGTGTACAAAGGGCAGGGACGTAATCAACGCATGCTGATGACACGCGCTTACTAGGCATTCCTCGTTGAAGAGCAATAATCGCAGTGCTCTATCCCCAGCACGACAGAGTTTAACAAGATTACCCAGACCTTTCGGCCAAGGTGAAGAACTCGTTGGCTCTGTCAGTGTAGCGCGCGTGCGGCC…
XIII-49-2	dusty			20111025	Uncultured	Dikarya; Basidiomycota; Agaricomycotina;	Agaricomycotina	Agaricomycotina sp.	gb|EU594356.1|	865/872(99%)	>130214-58_B10_XIII-186-2_BGH-R.ab1	1828GACTAGCCAGCATTTAGGTGACCTATAGAATAGGGCCCTCTAGATGCATGCTCGAGCGGCCGCCAGTGTGATGGATATCTGCAGAATTCGAGGTCGCCCGATCCCTAGTCGGCATAGTTTACTGTTAAGACTACAACGGTATCTGATCGTTTTCGATCCCCTAACCTTCGTTCTTGATAATGAAAACATTCTTGGCAAATGCTTTCGCAGTAGTTTGTCTTGCGTCAATCCAAGAATTTCACCTCTAGCGACGCAATACAAAAGCCCCCAACTGTCCCTATTTATCATTACGGCGATCCTAGAAACCAGCAAAATAGGACCGCACGTCCTATTCTATTATTCCATGCTAATGTATTCGGGCGTAGGCCTGCTTTGAACACTCTAATTTTCTCAAG…
XIII-49-2	dusty			20111025	Uncultured	Uncultured eukaryote clone	Uncultured eukaryote clone	Uncultured eukaryote clone	gb|JX395322.1|	527/527(100%)	>130214-58_C10_XIII-186-3_BGH-R.ab1	1930GGCCAATCAGCATTTAGGTGACCTATAGAATAGGGCCCTCTAGATGCATGCTCGAGCGGCCGCCAGTGTGATGGATATCTGCAGAATTCCTCGTTGAAGAGCAATAATTGCAATGCTCTATCCCCAGCACGACAGAGTTTCACAAGATTACCCAGACCTTTCGGCCAAGGAAAAAAACTCGCTGGCTCTGTCAGTGTAGCGCGCGTGCGGCCCAGAACATCTAAGGGCATCACAGACCTGTTATTGCCTCAAACTTCCGTCGGCTAGACGCCGACAGTCCCTCTAAGAAGTCCGCGACCAGCAAAAGCCGGCCTGACTATTTAGCAGGTTAAGGTCTCGTTCGTTATCGGAATTAACCAGACAAATCACTCCACCAACTAAGAACGGCCATGCAC…
XIII-49-5	dusty			20111026	Cultured	Dikarya; Ascomycota; saccharomyceta; Pezizomycotina; leotiomyceta; dothideomyceta; Dothideomycetes; Dothideomycetidae; Capnodiales; Cladosporiaceae; Cladosporium	Cladosporium	Cladosporium sphaerospermum	gb|KJ443070.1|	1352/1392(97%)	>131209-36_M12_XIII-308-143_EF3.ab1	1380ACTATTCGGGCCCTGGGTGGTCGTTGCCGACCTCCCTGGGCCAGTCCGAAGGCCTCACCGAGCCATTCAATCGGTAGTAGCGACGGGCGGTGTGTACAAAGGGCAGGGACGTAATCAACGCATGCTGATGACATGCGCTTACTAGGCATTCCTCGTTGAAGAGCAATAATTGCAATGCTCTATCCCCAGCACGACAGAGTTTAACAAGATTACCCAGACCTTTCGGACAAGGAAATGAACTCGTTGGCTCTGTCAGTGTAGCGCGCGTGCGGCCCAGAACATCTAAGGGCATCACAGACCTGTTATTGCCTCAAACTTCCATCGGCTTGAGCCGATAGTCCCTCTAAGAAGCCGGCGACCCGCCAAAGCGGGCCTGGCTATTTAGCAGGTTAAGG…
XIII-49-5	dusty			20111026	Uncultured	Dikarya; Basidiomycota; Agaricomycotina;	Agaricomycotina	Agaricomycotina sp.	gb|EU594356.1|	864/872(99%)	>130214-58_E10_XIII-186-5_BGH-R.ab1	1863GGGCTACCTTGCATTTAGGTGACCTATAGAATAGGGCCCTCTAGATGCATGCTCGAGCGGCCGCCAGTGTGATGGACATTTACAGAATTCCTAGTAAGCGTGAGTCATCAGCTCGCGTTGATTACGTCCCTGCCCTTTGTACACACCGCCCGTCGCTACTACCGATTGAATGGCTTAGTGAGACCTCCGGATTGGCTTTGGGGAGTCGGCAACGACACCCTATTGCTGAGAAGTTGGTCAAACTTGGTCATTTAGAGGAGGTCGACGAATTCGAGGTCGCCCGATCCCTAGTCGGCATAGTTTACTGTTAAGACTACAACGGTATCTGATCGTTTTCGATCCCCTAACCTTCGTTCTCGATTAATGAAAACATCCTTGGCAAATGCTTTCGCAGT…
XIII-49-5	dusty			20111026	Uncultured	Dikarya; Basidiomycota; Agaricomycotina;	Agaricomycotina	Agaricomycotina sp.	gb|EU594356.1|	867/872(99%)	>130214-58_F10_XIII-186-6_BGH-R.ab1 1711GGACTAACCTAGCATTTAGGTGACCTATAGAATAGGGCCCTCTAGATGCATGCTCGAGCGGCCGCCAGTGTGATGGATATCTGCAGAATTCGAGGTCGCCCGATCCCTAGTCGGCATAGTTTACTGTTAAGACTACAACGGTATCTGATCGTTTTCGATCCCCTAACCTTCGTTCTTGATTAAGGAAAACATCCTTGGCAAATGCTTTCGCAGTAGTTTGTCTTGCGTCAATCCAAGAATTTCACCTCTAGCGACGCAATACAAATGCCCCCAACTGTCCCTATTTATCATTACGGCGATCCTAGAAACCAACAAAATAGGACCGCACGTCCTATTCTATTATTCCATGCTAATGTATT…
XIII-50-1	clean		M	20111103	Uncultured	Dikarya; Basidiomycota; Agaricomycotina; Agaricomycetes; Agaricomycetes incertae sedis; Russulales; Peniophoraceae; Peniophora	Peniophora	Peniophora sp.	gb|KC176330.1|	525/528(99%)	>130214-58_H10_XIII-186-8_BGH-R.ab1	1696GGCTAACCTAGCATTTAGGTGACCTATAGAATAGGGCCCTCTAGATGCATGCTCGAGCGGCCGCCAGTGTGATGGATATCTGCAGAATTCCTCATTGAAGAGCAATAATTGCAATGCTCTATCCCCAGCACGACAGGGTTTCACAAGATTACCCAGACCTTTCGGCCAAGGAAAAATACTCGCTGGCTCTGTCAGTGTAGCGCGCGTGCGGCCCAGAACATCTAAGGGCATCACAGACCTGTTATTGCCTCAAACTTCCGTCGGCTAGACGCCGACAGTCCCTCTAAGAAGTCCGCGACCAGCAAAAGCCGGCCTGACTATTTAGCAGGTTAAGGTCTCGTTCGTTATCGGAATTAACCAGACAAATCACTCCACCAACTAAGAACGGCCATGCA…
XIII-50-1	clean		M	20111103	Uncultured	Uncultured eukaryote clone	Uncultured eukaryote clone	Uncultured eukaryote clone	gb|JX098993.1|	1185/1246(95%)	>130214-58_G10_XIII-186-7_BGH-R.ab1	1772GGCATACCAGCATTTAGGTGACCTATAGAATAGGGCCCTCTAGATGCATGCTCGAGCGGCCGCCAGTGTGATGGATATCTGCAGAATTCGTCGACCTCCTCTAAATGACCAAGTTTGACTAACTTTCCGGCTCTGGGTGGTCGTTGCCGACCTCCCTGAGCCAGTCCGAAAGCCTCACTAAGCCATTCAATCGGTAGTAGCGACGGGCGGTGAGTACAAAGGGCAGGGACGTAATCAACGCAAGCTGATGACTTGCGCTTACTAGGCATTCCTCGTTGAAGAGCAATAATTGCAATGCTCTATCCCCAGCACGACGGAGTTTAACAAGATTACCCAAGCCTTCCGGCTAAGGAGAGATACTCGTTGGCTCCGTCAGTGTAGCGCGCGTGCGGCCC…
XIII-50-1	clean		M	20111103	Uncultured	Uncultured fungus clone	Uncultured fungus clone	Uncultured fungus clone	gb|JF719100.1|	1125/1171(96%)	>130214-58_A11_XIII-186-9_BGH-R.ab1	1622GGCGTACCTGCATTTAGGTGACCTATAGAATAGGGCCCTCTAGATGCATGCTCGAGCGGCCGCCAGTGTGATGGATATCTGCAGAATTCGTCGACCTCCTCTAAATGACCAAGTTTGACTAACTTTCCGGCTCTGGGTGGTCGTTGCCGACCTCCCTGAGCCAGTCCGAAAGCCTCACTAAGCCATTCAATCGGTAGTAGCGACGGGCGGTGAGTACAAAGGGCAGGGACGTAATCAACGCAAGCTGATGACTTGCGCTTACTAGGCATTCCTCGTTGAAGAGCAATAATTGCAATGCTCTATCCCCAGCACGACGGAGTTTAACAAGATTACCCAAGCCTTCCGGCTAAGGAGAGATACTCGTTGGCTCCGTCAGTGTAGCGCGCGTGCGGCCC…
XIII-51-1	dusty			20111114	Cultured	Dikarya; Ascomycota; saccharomyceta; Pezizomycotina; leotiomyceta; dothideomyceta; Dothideomycetes; Pleosporomycetidae; Pleosporales; Pleosporineae; Pleosporaceae; Alternaria;	Alternaria	Alternaria alternata	gb|KF962959.1|	1342/1368(98%)	>131209-36_O12_XIII-308-144_EF3.ab1	1360CCAAATTCGGGCTGAGGTGGTCGTTGCCACCTCCTCGAGCCAGTCCGAAGGCCTCACTGAGCCATTCAATCGGTAGTAGCGACGGGCGGTGTGTACAAAGGTCAGGGACGTAATCAACGCATGCTGATGACACGCGCTTACTAGGCATTCCTCGTTGAAAAGCAATAATTGCAATGCTTTATCCCCAGCACGACAGAGTTTAACAAGATTACCCAATTCTTTCGAACAAGGAAAAGAACTCGTTGGCTCTGTCAGTGTAGCGCGCGTGCGGCCCAGAACATCTAAGGGCATCACAGACCTGTTATTGCCTCAAACTTCCATCAACTTGAGTTGATAGTCTCTCTAAGAAGCCGGCGACCAACCAAAGTTAGCCTGGCTATTTAGCAGAGTAAGGT…
XIII-51-1	dusty			20111114	Uncultured	Dikarya; Ascomycota; saccharomyceta; Pezizomycotina; leotiomyceta; dothideomyceta; Dothideomycetes; Pleosporomycetidae; Pleosporales; Pleosporineae; Pleosporaceae; Alternaria;	Alternaria	Alternaria alternata	gb|JN088533.1|	716/719(99%)	>130214-58_B11_XIII-186-10_BGH-R.ab1	1733GGCTACCCAGCATTTAGGTGACCTATAGAATAGGGCCCTCTAGATGCATGCTCGAGCGGCCGCCAGTGTGATGGATATCTGCAGAATTTCACCTCTGACAACTGAATACTGATGCCCCCGACTGTTCCTGTTAATCATTGCGGCGTCTCTAGAAACCAACAAAATAGAAACGCACGCCCTATTTTATTATTCCATGCTAACGTATTCGAGCAAAGGCCTGCTTTGAACACTCTAATTTTTTCAAAGTAAAAGTCCTGATTCCCCAACACGCCCAGTGAAGGGCATGAGGTTCTTCAGAAGGAAGGCCCGGCCGGACGAGTGCACGCGGTGAGGCGGACCCGCCAGCCAGGCCCAAGTTTCAACTACGAGCTTTTTAACTGCAACAACTTTAATAT…
XIII-52-2	clean	NAf	M	20111115	Uncultured	Uncultured eukaryote clone	Uncultured eukaryote clone	Uncultured eukaryote clone	gb|JX098871.1|	1202/1267(95%)	>130214-58_C11_XIII-186-11_BGH-R.ab1	1661GGCTACTCAGCATTTAGGTGACCTATAGAATAGGGCCCTCTAGATGCATGCTCGAGCGGCCGCCAGTGTGATGGATATCTGCAGAATTCGTCGACCTCCTCTAAATGACCAAGTTTGATCAGCTTCTCAGCAATGGGTAGCCGTTGCCAGCTTCCCAAAGCCAATCCGGAGATCTCACTAAGCCATTCAATCGGTAGTAGCGACGGGCGGTGTGTACAAAGGGCAGGGACGTAATCAACGCAAGCTGATGACTTGCGCTTACTAGGCATTCCTCGTTGAAGAGCAATAATTGCAATGCTCTATCCCCAGCACGACTGAGTTTCACAAGATTACCCAGACCTTTCGGCCAAGGTTATAAACTCGCTGGCTCAGTCAGTGTAGCGCGCGTGCGGCCC…
XIII-52-2	clean	NAf	M	20111115	Uncultured	Uncultured eukaryote clone	Uncultured eukaryote clone	Uncultured eukaryote clone	gb|JX099209.1|	1147/1187(97%)	130214-58_D11_XIII-186-12_BGH-R.ab1	1580GGCTTACTAGCATTTAGGTGACCTATAGAATAGGGCCCTCTAGATGCATGCTCGAGCGGCCGCCAGTGTGATGGATATCTGCAGAATTCGTCGACCTCCTCTAAATGACCAAGTTTGATCAGCTTCTCAGCAATGGGTAGCCGTTGCCAGCTTCCCAAAGCCAATCCGGAGATCTCACTAAGCCATTCAATCGGTAGTAGCGACGGGCGGTGTGTACAAAGGGCAGGGACGTAATCAACGCAAGCTGATGACTTGCGCTTACTAGGCATTCCTCGTTGAAGAGCAATAATTGCAATGCTCTATCCCCAGCACGACTGAGTTTCACAAGATTACCCAGACCTTTCGGCCAAGGTTATAAACTCGCTGGCTCAGTCAGTGTAGCGCGCGTGCGGCCC…
XIII-52-2	clean	NAf	M	20111115	Uncultured	Uncultured eukaryote clone	Uncultured eukaryote clone	Uncultured eukaryote clone	gb|JX098871.1|	1145/1189(96%)	>130214-58_F11_XIII-186-14_BGH-R.ab1 1615GGCTACTCAGCATTTAGGTGACCTATAGAATAGGGCCCTCTAGATGCATGCTCGAGCGGCCGCCAGTGTGATGGATATCTGCAGAATTCGTCGACCTCCTCTAAATGACCAAGTTTGATCAGCTTCTCAGCAATGGGTAGCCGTTGCCAGCTTCCCAAAGCCAATCCGGAGATCTCACTAAGCCATTCAATCGGTAGTAGCGACGGGCGGTGTGTACAAAGGGCAGGGACGTAATCAACGCAAGCTGATGACTTGCGCTTACTAGGCATTCCTCGTTGAAGAGCAATAATTGCAATGCTCTATCCCCAGCACGACTGAGTTTCACAAGATTACCCAGACCTTTCGGCCAAGGTTATAA…
XIII-52-2	clean	NAf	M	20111115	Uncultured	Uncultured fungus clone	Uncultured fungus clone	Uncultured fungus clone	gb|KC670564.1|	1165/1262(92%)	>130214-58_E11_XIII-186-13_BGH-R.ab1	1664GGGGTACCTAGCATTTAGGTGACCTATAGAATAGGGCCCTCTAGATGCATGCTCGAGCGGCCGCCAGTGTGATGGATATCTGCAGAATTCGTCGACCTCCTCTAAATGACCAAGTTTGGGGAACTTTCCAGCTCGGGGTGGTCGTTGCCAACCTCCCCGAGCCAGTCCGAACGCCTCACTGAACCATTCAATCGGTAGTAGCGACGGGCGGTGTGTACAAAGGTCAGGGACGTAATCCGCGCATGCTGATGACATGCACGTACTAGGCATTCCTCGTTGAAGAGCAATAATTGCAATGCTCTATCCCCAGCACGACAGAGTTTAACAAGATTACCCAGGCCTTTCGGCCAAGGTGATGAACTCGTTGGCTCTGTCATTGTAGCGCGCGTGCGGCC…
XIII-53-2	dusty	NAf	M	20111224	Cultured	Dikarya; Ascomycota; saccharomyceta; Pezizomycotina; leotiomyceta; dothideomyceta; Dothideomycetes; Dothideomycetidae; Capnodiales; Cladosporiaceae; Cladosporium	Cladosporium	Cladosporium bruhnei	gb|JN397376.1|	1350/1379(98%)	>131209-36_C14_XIII-308-146_EF3.ab1	1379CAAATCGGGCCCTGGGTGAGCGTTGCCGACCTCCCTGGGCCAGTCCGAAGGCCTCACCGAGCCATTCAATCGGTAGTAGCGACGGGCGGTGTGTACAAAGGGCAGGGACGTAATCAACGCATGCTGATGACATGCGCTTACTAGGCATTCCTCGTTGAAGAGCAATAATTGCAATGCTCTATCCCCAGCACGACAGAGTTTAACAAGATTACCCAAACCTTTCGGCTAAGGAAATGAACTCGTTGGCTCTGTCAGTGTAGCGCGCGTGCGGCCCAGAACATCTAAGGGCATCACAGACCTGTTATTGCCTCAAACTTCCATCGGCTTGAGCCGATAGTCCCTCTAAGAAGCCGGCGACCCGCCAAAGCGGGCCTGGCTATTTAGCAGGTTAAGGT…
XIII-53-2	dusty	NAf	M	20111224	Uncultured	Dikarya; Ascomycota; saccharomyceta; Pezizomycotina; leotiomyceta; dothideomyceta; Dothideomycetes; Pleosporomycetidae; Pleosporales; Pleosporineae; Phaeosphaeriaceae; Ophiosphaerella	Ophiosphaerella	Ophiosphaerella korrae	gb|KC841079.1|	1149/1214(95%)	>130214-58_G11_XIII-186-15_BGH-R.ab1	1849GGCGTACCTAGCATTTAGGTGAACTATAGAATAGGGCCCTCTAGATGCATGCTCGAGCGGCCGCCAGTGTGATGGATATCTGCAGAATTCGTCGACCTCCTCTAAATGACCAAGTTTGACGAACTTTCCGGCTTAGGGTGGTCGTTGCCAACCTCCCCAAGCCAGTCCGAAGGCCTCACTGAGCCATTCAATCGGTAGTAGCGACGGGCGGTGTGTACAAAGGGCAGGGACGTAATCAACGCATGCTGATGACACGCGCTTACTAGGCATTCCTCGTTGAAGAGCAATAATTGCAATGCTCTATCCCAGCACGACAGAGTTTAACAAGATTACCCAGGCCTTTCGGTCAAGGTGAAGAACTCGTTGGCTCTGTCAGTGTAGCGCGCGTGCGGCCC…
XIII-53-2	dusty	NAf	M	20111224	Uncultured	Dikarya; Ascomycota; saccharomyceta; Pezizomycotina; leotiomyceta; dothideomyceta; Dothideomycetes; Pleosporomycetidae; Pleosporales; Pleosporineae; Pleosporaceae; Alternaria;	Alternaria	Alternaria brassicicola	gb|U05197.1|ABU05197	1173/1262(93%)	>130214-58_A12_XIII-186-17_BGH-R.ab1	1731GGGGTACCTAGCATTTAGGTGACCTATAGAATAGGGCCCTCTAGATGCATGCTCGAGCGGCCGCCAGTGTGATGGATATCTGCAGAATTCGTCGACCTCCTCTAAATGACCAAGTTTGGATAACTTTCCGGCTTGGGGTGGTCGTTGCCAACCTCCCCGAGCCAGTCCGAAAGCCTCACTGAGCCATTCAATCGGTAGTAGCGACGGGCGGTGTGTACAAAGGTCAGGGACGTAATCAACGCATGCTGATGACACGCGCTTACTAGGCATTCCTCGTTGAAAAGCAATAATTGCAATGCTTTATCCAGCACGACAGAGTTTAACAAGATTGCCCAGTTCTTTCGAACAAGGTAAAGAACTCGTTGGCTCTGTCAGTGTAGCGCGCGAGCGGCCCA…
XIII-53-2	dusty	NAf	M	20111224	Cultured	Dikarya; Ascomycota; saccharomyceta; Pezizomycotina; leotiomyceta; Eurotiomycetes; Eurotiomycetidae; Eurotiales; Aspergillaceae; Aspergillus	Aspergillus	Aspergillus flavus	gb|HM590660.1|	1359/1382(98%)	>131209-36_A14_XIII-308-145_EF3.ab1	1386CAATTCGGGCCTGGGGGGGACGTTGCCACCCTCCTGGGCCAGTCCGAAGGCCTCACCGAGCCATTCAATCGGTAGTAGCGACGGGCGGTGTGTACAAAGGGCAGGGACGTAATCGGCACGAGCTGATGACTCGTGCCTACTAGGCATTCCTCGTTGAAGAGCAATAATTGCAATGCTCTATCCCCAGCACGACAGGGTTTAACAAGATTACCCGGACCTCTCGGCCAAGGTGATGTACTCGCTGGCCCTGTCAGTGTAGCGCGCGTGCGGCCCAGAACATCTAAGGGCATCACAGACCTGTTATTGCCGCGCACTTCCATCGGCTTGAGCCGATAGTCCCCCTAAGAAGCCAGCGGCCCGCAAACGCGGACCGGGCTATTTAAGGGCCGAGGTCT…
XIII-53-2	dusty	NAf	M	20111224	Uncultured	Dikarya; Basidiomycota; Agaricomycotina; Tremellomycetes; Filobasidiales; mitosporic Filobasidiales; Cryptococcus	Cryptococcus	Cryptococcus sp.	gb|KM587000.1|	1186/1243(95%)	>130214-58_H11_XIII-186-16_BGH-R.ab1	1608GGGCTACCTAGCATTTAGGTGACCTATAGAATAGGGCCCTCTAGATGCATGCTCGAGCGGCCGCCAGTGTGATGGATATCTGCAGAATTCGTCGACCTCCTCTAAATGACCAAGTTTGGTCAGCTTTTCAGCAATAGGTAGCCGTTGCCAGCTTCCCAAAGCCAATCCGGAGATCTCACTAAGCCATTCAATCGGTAGTAGCGACGGGCGGTGTGTACAAAGGGCAGGGACGTAATCAACGTGAGCTGATGACTCACGCTTACTAGGCATTCCTCGTTGAAGAGCAATAATTGCAATGCTCTATCCCCAGCACGACTGAGTTTCACAAGATTACCCAGACCTTTCGGCCAAGGTTATAAACTCGCTGGCTCAGTCAGTGTAGCGCGCGTGCGGCC…
XIII-53-4	dusty	NAf	M	20120111	Cultured	Dikarya; Ascomycota; saccharomyceta; Pezizomycotina; leotiomyceta; Eurotiomycetes; Eurotiomycetidae; Eurotiales; Aspergillaceae; Penicillium	Penicillium	Penicillium sp.	gb|JX134614.1|	1344/1375(98%)	>131209-36_G14_XIII-308-148_EF3.ab1	1380CATTTTGGCTCTGGGGGGGTCGTTGCCACCCTCCTAAGCCAATCCCAAGGCCTCACTGAGCCATTCAATCGGTAGTAGCGACGGGCGGTGTGTACAAAGGGCAGGGACGTAATCGGCACGAGCTGATGACTCGTGCCTACTAGGCATTCCTCGTTGAAGAGCAATAATTGCAATGCTCTATCCCCAGCACGACAGGGTTTAACAAGATTACCCAAACCTCTCGGTTAAGGTGATGTACTCGCTGGCCCTGTCAGTGTAGCGCGCGTGCGGCCCAGAACATCTAAGGGCATCACAGACCTGTTATTGCCGCGCACTTCCATCGGCTTGAGCCGATAGTCCCCTTAAGAAGCCAGCGGCCCGCAAATGCGGACCGGGCTATTTAAGGGCCGAGGTCT…
XIII-53-4	dusty	NAf	M	20120111	Cultured	Dikarya; Ascomycota; saccharomyceta; Pezizomycotina; leotiomyceta; sordariomyceta; Sordariomycetes; Sordariomycetidae; incertae sedis; Barbatosphaeria	Barbatosphaeria	Barbatosphaeria sp.	gb|KM492858.1|	495/503(98%)	>131209-36_I14_XIII-308-149_EF3.ab1	1460TCGGGCCTTGAAGTGGTAGTTGCCCCCTCTCTGGGCCAGTCCGGAAGCCTCACTGAGCCATTCAATCGGTAGTAGCGACGGGCGGTGTGTACAAAGGGCAGGGACGTAATCAGCGCAAGTTGATGACTTACGCTTACTAGGGATTCCTCGTTGAAGAGCAATAATTGCAATGCTCTATCCCCAGCACGACAGAGTTTAACAAGATTACCCGGACCTTTCGGTCAAGGAAGAACTCGCTGGCTCTGTCAGTGTAACGCGCGTGCGGCCCAGAACATCTAAGGGCATCACAGACCTGTTATTGCCTCAAACTTCCATCGGCTTGAGCCGATAGTCCCTCTAAGAAGCCAGCGTACTGCCAAAGCAATACGGGCTATTTAGCAGGTTAAGGTCTCGTT…
XIII-54-2	clean	NAf	M	20120113	Cultured	Dikarya; Ascomycota; saccharomyceta; Pezizomycotina; leotiomyceta; dothideomyceta; Dothideomycetes; Dothideomycetidae; Capnodiales; Cladosporiaceae; Cladosporium	Cladosporium	Cladosporium sp.	gb|KF776911.1|	1349/1392(97%)	>131209-36_K14_XIII-308-150_EF3.ab1	1399ATTTTCGGGCCTGGGTGGTCGTTGCCGACCTCCCTGGGCCAGTCCGAAGGCCTCACCGAGCCATTCAATCGGTAGTAGCGACGGGCGGTGTGTACAAAGGGCAGGGACGTAATCAACGCATGCTGATGACATGCGCTTACTAGGCATTCCTCGTTGAAGAGCAATAATTGCAATGCTCTATCCCCAGCACGACAGAGTTTAACAAGATTACCCAGACCTTTCGGACAAGGAAATGAACTCGTTGGCTCTGTCAGTGTAGCGCGCGTGCGGCCCAGAACATCTAAGGGCATCACAGACCTGTTATTGCCTCAAACTTCCATCGGCTTGAGCCGATAGTCCCTCTAAGAAGCCGGCGACCCGCCAAAGCGGGCCTGGCTATTTAGCAGGTTAAGGTC…
XIII-54-2	clean	NAf	M	20120113	Uncultured	Dikarya; Basidiomycota; Agaricomycotina; Agaricomycetes; Agaricomycetes incertae sedis; Russulales; Peniophoraceae; Peniophora	Peniophora	Peniophora nuda	gb|U59085.1|PNU59085	1155/1213(95%)	>130214-58_E12_XIII-186-21_BGH-R.ab1	1771AGCTGACTAGCATTTAGGTGACCTATAGAATAGGGCCCTCTAGATGCATGCTCGAGCGGCCGCCAGTGTGATGGATATCTGCAGAATTCGTCGACCTCCTCTAAATGACCAAGTTTGACCAGCTTCTCAGCGACAGGGTGCCGTTGCCGGCTCCCCGAAGCCAATCCGGAGGTCTCACTAAGCCATTCAATCGGTAGTAGCGACGGGCGGTGTGTACAAAGGGCAGGGACGTAATCAACGCGAGCTGATGACTCACGCTTACTAGGAATTCCTCGTTGAAGAGCAATAATTGCAATGCTCTATCCCCAGCACGACAGAGTTTCACAAGATTACCCAGACCTTTCGGCCAAGGAAAAAAACTCGCTGGCTCTGTCAGTGTAGCGCGCGTGCGGCCC…
XIII-54-2	clean	NAf	M	20120113	Uncultured	Dikarya; Basidiomycota; Agaricomycotina; Agaricomycetes; Agaricomycetidae; Agaricales; Tricholomataceae; Lachnella	Lachnella	Lachnella villosa	gb|AY705959.1|	1172/1235(95%)	>130214-58_D12_XIII-186-20_BGH-R.ab1	1761GGAGTAGCTTGCATTTAGGTGAACTATAGAATAGGGCCCTCTAGATGCATGCTCGAGCGGCCGCCAGTGTGATGGATATCTGCAGAATTCCTCGTTGAAGAGCAATAATTGCAATGCTCTATCCCCAGCACGACAAAGTTTCACAAGATTACCCAGACCCTCCGGCCAAGGTGAAAACTCGCTGGCTCTGTCAGTGTAGCGCGCGTGCGGCCCAGAACATCTAAGGGCATCACAGACCTGTTATTGCCTCAAACTTCCGTCAGCTAGACGCCGACAGTCCCTCTAAGAAGTCTGCGACCAGCAAAAGCCGGCCGGACTATTTAGCAGGTTAAGGTCTCGTTCGTTATCGGAATTAACCAGACAAATCACTCCACCAACTAAGAACGGCCATGCAC…
XIII-54-2	clean	NAf	M	20120113	Uncultured	Dikarya; Basidiomycota; Agaricomycotina; Tremellomycetes; Cystofilobasidiales; Cystofilobasidiaceae; Udeniomyces	Udeniomyces	Udeniomyces pannonicus	dbj|AB072227.1|	1168/1206(97%)	>130214-58_B12_XIII-186-18_BGH-R.ab1	1628GGCTAACCTGCATTTAGGTGACCTATAGAATAGGGCCCTCTAGATGCATGCTCGAGCGGCCGCCAGTGTGATGGATATCTGCAGAATTCCTCGTTGAAGAGCAAGAATTGCAATGCTCTATCCCCAGCACGACAGAGTTTCACAAGATTACCCAGACCTTCCTGCCAAGGTGATAAACTCGCTGGCTCTGTCAGTGTAGCGCGCGTGCGGCCCAGAACATCTAAGGGCATCACAGACCTGTTATTGCCTCAAACTTCCATCAGCTAGATGCTGATAGTCCCTCTAAGAAGCCGGCGACCAGCAAAAGCCGGCCTGGCTATTTAGCAGGTTAAGGTCTCGTTCGTTATCGGAATTAACCAGACAAATCACTCCACCAACTAAGAACGGCCATGCAC…
XIII-54-2	clean	NAf	M	20120113	Uncultured	Dikarya; Basidiomycota; Agaricomycotina; Tremellomycetes; Cystofilobasidiales; Cystofilobasidiaceae; Udeniomyces	Udeniomyces	Udeniomyces pannonicus	dbj|AB072227.1|	1182/1233(96%)	>130214-58_C12_XIII-186-19_BGH-R.ab1 1798GGGTAGCTAGCATTTAGGTGAACTATAGAATAGGGCCCTCTAGATGCATGCTCGAGCGGCCGCCAGTGTGATGGATATCTGCAGAATTCCTCGTTGAAGAGCAAGAATTGCAATGCTCTATCCCCAGCACGACAGAGTTTCACAAGATTACCCAGACCTTCCTGCCAAGGTGATAAACTCGCTGGCTCTGTCAGTGTAGCGCGCGTGCGGCCCAGAACATCTAAGGGCATCACAGACCTGTTATTGCCTCAAACTTCCATCAGCTAGATGCTGATAGTCCCTCTAAGAAGCCGGCGACCAGCAAAAGCCGGCCTGGCTATTTAGCAGGTTAAGGTCTCGTTCGTTATCGGAATTAACC…
XIII-66-1	dusty	NAf	M	20120208	Cultured	Dikarya; Ascomycota; saccharomyceta; Pezizomycotina; leotiomyceta; dothideomyceta; Dothideomycetes; Dothideomycetidae; Capnodiales; Cladosporiaceae; Cladosporium	Cladosporium	Cladosporium sp.	gb|KF776915.1|	1355/1386(98%)	>131209-36_M14_XIII-308-151_EF3.ab1	1382CCATATCGGCCCTGGGTGGTCGTTGCCGACCTCCCTGGGCCAGTCCGAAGGCCTCACCGAGCCATTCAATCGGTAGTAGCGACGGGCGGTGTGTACAAAGGGCAGGGACGTAATCAACGCATGCTGATGACATGCGCTTACTAGGCATTCCTCGTTGAAGAGCAATAATTGCAATGCTCTATCCCCAGCACGACAGAGTTTAACAAGATTACCCAAACCTTTCGGCTAAGGAAATGAACTCGTTGGCTCTGTCAGTGTAGCGCGCGTGCGGCCCAGAACATCTAAGGGCATCACAGACCTGTTATTGCCTCAAACTTCCATCGGCTTGAGCCGATAGTCCCTCTAAGAAGCCGGCGACCCGCCAAAGCGGGCCTGGCTATTTAGCAGGTTAAGGT…
XIII-78-1	dusty	NAf	M	20120402	Cultured	Dikarya; Ascomycota; saccharomyceta; Pezizomycotina; leotiomyceta; Eurotiomycetes; Eurotiomycetidae; Eurotiales; Aspergillaceae; Aspergillus	Aspergillus	Aspergillus ochraceus	gb|AF548065.1|	1343/1364(98%)	>131209-36_A16_XIII-308-153_EF3.ab1	1365CAATTCCGGGTCTGGGGGAGTCGTTGCCACCCCCCTGAGCCAGTCCGAAGGCCTCACCGAGCCATTCAATCGGTAGTAGCGACGGGCGGTGTGTACAAAGGGCAGGGACGTAATCGGCACGAGCTGATGACTCGTGCCTACTAGGCATTCCTCGTTGAAGAGCAATAATTGCAATGCTCTATCCCCAGCACGACAGGGTTTAACAAGATTACCCAGACCTCTCGGCCAAGGTGATGAACTCGCTGGCCCTGTCAGTGTAGCGCGCGTGCGGCCCAGAACATCTAAGGGCATCACAGACCTGTTATTGCCGCGCACTTCCATCGGCTTGAGCCGATAGTCCCCCTAAGAAGCCAGCGGCCCGCGAATGCGGACCGGGCTATTTAAGGGCCGAGGTC…
XIII-78-1	dusty	NAf	M	20120402	Uncultured	Dikarya; Basidiomycota; Agaricomycotina; Tremellomycetes; Filobasidiales; mitosporic Filobasidiales; Cryptococcus	Cryptococcus	Cryptococcus sp.	gb|KM587000.1|	711/720(99%)	>130226-17_G05_XIII-197-7_BGH-R.ab1	1762GGCTAGCTTAGCATTTAGGTGACCTATAGAATAGGGCCCTCTAGATGCATGCTCGAGCGGCCGCCAGTGTGATGGATATCTGCAGAATTTCACCTCTAGCAACTGAATACTAATGCCCCAACCGTCCCTATTAATCACTACGGCGATCCTAGAAACCAACAAAATAGAACCGCACGTCCTATTCTATTATTCCATGCTAATGTATTCGGGCATATGCCTGCTTTGAACACTCTAATTTTTTCAAAGTAAAATCCCTGGTTCCCCTACACACCGAATAAACGACATGCAGGCTCACCAGGAGGTAAGGCTCAGCCGGGTAGTACATACCGTTAGGCAGACCACCCCGCCAAGCCTGAAGTTCAACTACGAGCTTTTTAACTGCAACAACTTTAATA…
XIII-78-1	dusty	NAf	M	20120402	Uncultured	Dikarya; Basidiomycota; Agaricomycotina; Tremellomycetes; Filobasidiales; mitosporic Filobasidiales; Cryptococcus	Cryptococcus	Cryptococcus sp.	gb|KM587000.1|	1168/1236(94%)	>130226-17_I05_XIII-197-8_BGH-R.ab1	1545GGGGTACTCAGCATTTAGGTGACCTATAGAATAGGGCCCTCTAGATGCATGCTCGAGCGGCCGCCAGTGTGATGGATATCTGCAGAATTCGTCGACCTCCTCTAATGACCAAGTTTGATCAGCTTTTCAGCAATAGGTAGCCGTTGCCAGCTTCCCAAAGCCAATCCGGAGATCTCACTAAGCCATTCAATCGGTAGTAGCGACGGGCGGTGTGTACAAAGGGCAGGGACGTAATCAACGTGAGCTGATGACTCACGCTTACTAGGCATTCCTCGTTGAAGAGCAATAATTGCAATGCTCTATCCCCAGCACGACTGAGTTTCACAAGATTACCCAGACCTTTCGGCCAAGGTTATAAACTCGCTGGCTCAGTCAGTGTAGCGCGCGTGCGGCCC…
XIII-82-1	dusty	NAf	M	20120420	Cultured	Dikarya; Ascomycota; saccharomyceta; Pezizomycotina; leotiomyceta; dothideomyceta; Dothideomycetes; Dothideomycetidae; Capnodiales; Cladosporiaceae; Cladosporium	Cladosporium	Cladosporium herbarum	gb|EU343115.1|	1292/1351(96%)	>131209-36_E16_XIII-308-155_EF3.ab1	1349ACAGGGCCCGCGGGTGGTAGTTGCCGACCTCCCTCGGGCCAGTCCGAAAGGCTCTCCGAGCCATTCAATCTGGGAGTAGCGACGGGCGGTGTGTACAAAGGGCAGGGACGTAATCAACGCATGCTGATGACATGCGCTTACTAGGCATTCCTCGTTGAAGAGCAATAATTGCAATGCTCTATCCCCAGCACGACAGAGTTTAACAAGATTACCCAAACCTTTCGGCTAAGGAAATGAACTCGTTGGCTCTGTCAGTGTAGCGCGCGTGCGGCCCAGAACATCTAAGGGCATCACAGACCTGTTATTGCCTCAAACTTCCATCGGCTTGAGCCGATAGTCCCTCTAAGAAGCCGGCGACCCGCCAAAGCGGGCCTGGCTATTTAGCAGGTTAAGGT…
XIII-82-1	dusty	NAf	M	20120420	Cultured	Dikarya; Ascomycota; saccharomyceta; Pezizomycotina; leotiomyceta; dothideomyceta; Dothideomycetes; Dothideomycetidae; Dothideales; Aureobasidiaceae; Aureobasidium	Aureobasidium	Aureobasidium pullulans	gb|JX303663.1|	1324/1370(97%)	>131209-36_G16_XIII-308-156_EF3.ab1	1359AAAATCGGGCCGGAGGGTAGGCGTTGCCGACCTCCCTGGGCCAGTCCGAAGGCCTCACTCAGCCATTCAATCGGTAGTAGCGACGGGCGGTGTGTACAAAGGGCAGGGACGTAATCAACGCACGCTGATGACGTACGCTTACTAGGCATTCCTCGTTGAAGAGCAATAATTGCAATGCTCTATCCCCAGCACGACAGAGTTTAACAAGATTACCCAACCCTTCCGGGCAAGGAAATGAACTCGTTGGCTCTGTCAGTGTAGCGCGCGTGCGGCCCAGAACATCTAAGGGCATCACAGACCTGTTATTGCCTCAAACTTCCATCGGCTTGAGCCGATAGTCCCTCTAAGAAGCCGGCGACCCGCCAAAGCGGGCCGGGCTATTTAGCAGGTTAAGG…
XIII-82-1	dusty	NAf	M	20120420	Uncultured	Dikarya; Ascomycota; saccharomyceta; Pezizomycotina; leotiomyceta; dothideomyceta; Dothideomycetes; Pleosporomycetidae; Pleosporales; Pleosporineae; Pleosporineae incertae sedis; Camarosporium	Camarosporium	Camarosporium elongata	gb|DQ678009.1|	1075/1105(97%)	>130730-09_I02_XIII-265-31_BGH-R.ab1	1637GGCGTGACTAGCATTTAGGTGACCTATAGAATAGGGCCCTCTAGATGCATGCTCGAGCGGCCGCCAGTGTGATGGATATCTGCAGAATTCGTCGACCTCCTCTAAATGACCAAGTTTGACGAACTTTCCGGCTCGGGGTGGTCGTTGCCAACCTCCCCGAGCCAGTCCGAAGGCCTCACTGAGCCATTCAATCGGTAGTAGCGACGGGCGGTGTGTACAAAGGGCAGGGACGTAATCAACGCATGCTGATGACACGCGCTTACTAGGCATTCCTCGTTGAAGAGCAATAATTGCAATGCTCTATCCCCAGCACGACAGAGTTTAACAAGATTACCCAGACCTTTCGGCCAAGGTGAAGAACTCATTGGCTCTGTCAGTGTAGCGCGCGTGCGGCC…
XIII-82-1	dusty	NAf	M	20120420	Uncultured	Dikarya; Ascomycota; saccharomyceta; Pezizomycotina; leotiomyceta; dothideomyceta; Dothideomycetes; Pleosporomycetidae; Pleosporales; Pleosporineae; Pleosporineae incertae sedis; Camarosporium	Camarosporium	Camarosporium elongata	gb|DQ678009.1|	1105/1113(99%)	>130730-09_E04_XIII-265-37_BGH-R.ab1	1785GGGGCATCTCTTCATTTAGGTGAACTATAGAATAGGGCCCTCTAGATGCATTTTCCAGCGGCCGCCAGTGTGATGGACTTTTAAGAATTCGTCGACCTCCTCTAAATGACCAAGTTTGACGAACTTTCCGGCTCGGGGTGGTCGTTGCCAACCTCCCCGAGCCAGTCCGAAGGCCTCACTGAGCCATTCAATCGGTAGTAGCGACGGGCGGTGTGTACAAAGGGCAGGGACGTAATCAACGCATGCTGATGACACGCGCTTACTAGGCATTCCTCGTTGAAGAGCAATAATTGCAATGCTCTATCCCCAGCACGACAGAGTTTAACAAGATTACCCAGACCTTTCGGCCAAGGTGAAGAACTCATTGGCTCTGTCAGTGTAGCGCGCGTGCGGCC…
XIII-82-1	dusty	NAf	M	20120420	Uncultured	Dikarya; Ascomycota; saccharomyceta; Pezizomycotina; leotiomyceta; Eurotiomycetes; Chaetothyriomycetidae; Chaetothyriales; Trichomeriaceae; Knufia	Knufia	Knufia perforans	gb|JN040506.1|	1033/1072(96%)	>130730-09_C04_XIII-265-36_BGH-R.ab1	1954GCCTAACTTGCATTTAGGTGACCTATAGAATAGGGCCCTCTAGATGCATGCTCGAGCGGCCGCCAGTGTGATGGATATCTGCAGAATTCGTCGACCTCCTTAAATGACCAAGTTTGTAAGAGTTTGAGCCGTCAGGGTGCCATCGCTGGCTCCCCGATGTACTCTCCCAAGTCCTCACTAAGCCATTCAATCGGTAGTAGCGACGGGCGGTGTGTACAAAGGGCAGGGACGTAGTCAACGCAAGCTGATGACTTGCGCTTACTAGGAATTCGTCGACCTCCTCTAAATGACCAAGTTTGACCAAGTTTTCGGCCTGGGGTGATGGTCGCCCATCTCCCCTGCCAATCCCAAGGCCTCACTGAGCCATTCAATCGGTAGTAGCGACGGGCGGTGTG…
XIII-82-1	dusty	NAf	M	20120420	Uncultured	Dikarya; Basidiomycota; Agaricomycotina; Agaricomycetes; Agaricomycetes incertae sedis; Polyporales; Polyporaceae; Amyloporia	Amyloporia	Amyloporia sinuosa	gb|AY336786.1|	717/722(99%)	>130730-09_K02_XIII-265-32_BGH-R.ab1	1887GGCAAACTCAACATTTAGGTGAACTATAGAATAGGGCCCTCTAGATGCATGCTCGAGCGGCCGCCAGTGTGATGGATATCTGCAGAATTTCACCTCTAGCAACTGAATACTAATGCCCCCAACTAACCCTATTAATCATTACGGCGACTCTAGAAACCAACAAAATAGAACCGCACGCCCTATTTTATTATTCCATGCTAATGTATTCGGGCACAGGCCTGCTTTGAACACTCTAATTTTCTCAAGGTAAACGTCCTGGTTCCCCGACACACCCAGTAAAGGGCATGCCGGCTCACCAAGAGGTAAGACCCAGCCAGACAGTACATACCGAGAGGCAGACCGCCCGGCCAGGCCTGAAGTTCAACTACGAGCTTTTTAACTGCAACAACTTTAAT…
XIII-82-1	dusty	NAf	M	20120420	Uncultured	Dikarya; Basidiomycota; Agaricomycotina; Tremellomycetes; Filobasidiales; Filobasidiaceae; Filobasidium	Filobasidium	Filobasidium elegans	dbj|AB075545.1|	1214/1280(95%)	>130730-09_A04_XIII-265-35_BGH-R.ab1	1634GGGCTACTCTGCATTTAGGTGACCTATAGAATAGGGCCCTCTAGATGCATGCTCGAGCGGCCGCCAGTGTGATGGATATCTGCAGAATTCGTCGACCTCCTCTAAATGACCAAGTTTGATCAGCTTTTCAGCAATAGGTAGCCGTTGCCAGCTTCCCAAAGCCAATCCGGAGATCTCACTGAGCCATTCAATCGGTAGTAGCGACGGGCGGTGTGTACAAAGGGCAGGGACGTAATCAACGTGAGCTGATGACTCACGCTTACTAGGCATTCCTCGTTGAAGAGCAATAATTGCAATGCTCTATCCCCAGCACGACTGAGTTTCACAAGATTACCCAGACCTTTCGGCCAAGGTTATAAACTCGCTGGCTCAGTCAGTGTAGCGCGCGTGCGGCC…
XIII-82-1	dusty	NAf	M	20120420	Uncultured	Dikarya; Basidiomycota; Agaricomycotina; Tremellomycetes; Filobasidiales; mitosporic Filobasidiales; Cryptococcus	Cryptococcus	Cryptococcus terricola	gb|JN938686.1|	891/951(94%)	>130730-09_G02_XIII-265-30_BGH-R.ab1	1818AGCGTACTCAGCATTTAGGTGACCTATAGAATAGGGCCCTCTAGATGCATGCTCGAGCGGCCGCCAGTGTGATGGATATCTGCAGAATTCGTCGACCTCCTCTAAATGACCAAGTTTGTACAACTTCTCAGCAATTAGGTGCCGTTGCCGGCTCCCAAAAGCCAATCCGAAGGCCTCACTAAGCCATTCAATCGGTAGTAGCGACGGGCGGTGTGTACAAAGGGCAGGGACGAATTCGTCGACCTCCTCTAAATGACCAAGTTTGTAAGAGTTTGAGCCGTCAGGGTGCCATCGCTGGCTCCCCGATGTACTCTCCCAAGTCCTCACTAAGCCATTCAATCGGTAGTAGCGACGGGCGGTGTGTACAAAGGGCAGGGACGTAGTCAACGCAAGCT…
XIII-82-1	dusty	NAf	M	20120420	Uncultured	Dikarya; Basidiomycota; Ustilaginomycotina; Malasseziomycetes; Malasseziales; Malasseziaceae; Malassezia	Malassezia	Malassezia japonica	gb|KF706458.1|	1112/1265(88%)	>130730-09_M02_XIII-265-33_BGH-R.ab1	1671GGGCTACCCAGATTTAGGTGACCTATAGAATAGGGCCCTCTAGATGCATGCTCGAGCGGCCGCCAGTGTGATGGATATCTGCAGAATTCGTCGACCTCCTCTAAATGACCAAGTTTGGACAAGTTTTCAGCACTCGAGTGCCGTTGCCGGCTCCCAGGCGCCAATCCCAAGTTCTCATTAAGCCATTCAATCGGTAGTAGCGACGGGCGGTGTGTACAAAGGGCAGGGACGTAATCAACGCGAGCTGATGACTCACGCTTACTAGGGATTCCTCGTTCAAGAGCAATAATTGCAATGCTCTATCCCCAGCACGACAGAGTTTCACAAGATTACCCAGCCCTTCCGGGCAAGGAATTGAAATACTCGCTGGCTCTGTCAGTGTAGCGCGCGTGCGG…
XIII-82-1	dusty	NAf	M	20120420	Uncultured	Uncultured soil fungus clone	Uncultured soil fungus clone	Uncultured soil fungus clone	gb|HQ318683.1|	647/653(99%)	>130730-09_E02_XIII-265-29_BGH-R.ab1	1751GGCCAACTAGCATTTAGGTGACCTATAGAATAGGGCCCTCTAGATGCATGCTCGAGCGGCCGCCAGTGTGATGGATATCTGCAGAATTCCTAGTAGGCGCGAGTCATCAGCTCGTGCCGACTACGTCCCTGCCCTTTGTACACACCGCCCGTCGCTACTACCGATTGAATGGCTAAGTGAGGCTTCCGGACTGGCTCAGGGAGGTCGGCAACGACCACCCAGAGCTGGAAAGTTGTCCAAACTTGGTCATTTAGAGGAGGTCGACGAATTCCTCGTTGAAGAGCAAAAATTACAAAGCTCCATCCCCAGCACGACAAAGTTTCACAAGTTTACCCAGTCATTTCGGACAAGGGGAACCACTCGTTGTCTCTGTCAGTGTAGCGCGCGTGCAGCCC…
XIII-82-4	dusty			20120430	Cultured	Dikarya; Ascomycota; saccharomyceta; Pezizomycotina; leotiomyceta; dothideomyceta; Dothideomycetes; Dothideomycetidae; Capnodiales; Cladosporiaceae; Cladosporium	Cladosporium	Cladosporium sp.	gb|KF776911.1|	1339/1393(96%)	>131209-36_K16_XIII-308-158_EF3.ab1	1385CTTTTCGGGCCAGAGGTGGTCGTTGCCGACCTCCCTGGGCCAGTCCGAAGGCCTCACCGAGCCATTCAATCGGTAGTAGCGACGGGCGGTGTGTACAAAGGGCAGGGACGTAATCAACGCATGCTGATGACATGCGCTTACTAGGCATTCCTCGTTGAAGAGCAATAATTGCAATGCTCTATCCCCAGCACGACAGAGTTTAACAAGATTACCCAGACCTTTCGGACAAGGAAATGAACTCGTTGGCTCTGTCAGTGTAGCGCGCGTGCGGCCCAGAACATCTAAGGGCATCACAGACCTGTTATTGCCTCAAACTTCCATCGGCTTGAGCCGATAGTCCCTCTAAGAAGCCGGCGACCCGCCAAAGCGGGCCTGGCTATTTAGCAGGTTAAGGT…
XIII-83-1	dusty			20120502	Cultured	Dikarya; Ascomycota; saccharomyceta; Pezizomycotina; leotiomyceta; dothideomyceta; Dothideomycetes; Pleosporomycetidae; Pleosporales; Pleosporineae; Pleosporaceae; Alternaria;	Alternaria	Alternaria alternata	gb|KJ443072.1|	1322/1373(96%)	>131209-36_M16_XIII-308-159_EF3.ab1	1386TCCCGGCTTGAGGTGGTCGTTGCAACCTCCTCGAGCCAGTCCGAAGGCCTCACTGAGCCATTCAATCGGTAGTAGCGACGGGCGGTGTGTACAAAGGTCAGGGACGTAATCAACGCATGCTGATGACACGCGCTTACTAGGCATTCCTCGTTGAAAAGCAATAATTGCAATGCTTTATCCCCAGCACGACAGAGTTTAACAAGATTACCCAATTCTTTCGAACAAGGAAAAGAACTCGTTGGCTCTGTCAGTGTAGCGCGCGTGCGGCCCAGAACATCTAAGGGCATCACAGACCTGTTATTGCCTCAAACTTCCATCAACTTGAGTTGATAGTCTCTCTAAGAAGCCGGCGACCAACCAAAGTTAGCCTGGCTATTTAGCAGAGTAAGGTCTCG…
XIII-83-1	dusty	NAf	M	20120502	Cultured	Dikarya; Ascomycota; saccharomyceta; Pezizomycotina; leotiomyceta; Eurotiomycetes; Eurotiomycetidae; Eurotiales; Aspergillaceae; Aspergillus	Aspergillus	Aspergillus unguis	gb|EF067336.1|	1340/1381(97%)	>131209-36_O16_XIII-308-160_EF3.ab1	1364CTTTATCGGGCTCGGGGGGGGTCGTTGCCACCCTCCTGAGCCAGTCCGAAGGCCTCACCGAGCCATTCAATCGGTAGTAGCGACGGGCGGTGTGTACAAAGGGCAGGGACGTAATCGGCACGAGCTGATGACTCGTGCCTACTAGGCATTCCTCGTTGAAGAGCAATAATTGCAATGCTCTATCCCCAGCACGACAGGGTTTAACAAGATTACCCGGGCCTCTCGGCCAAGGTGATGTACTCGCTGGCCCTGTCAGTGTAGCGCGCGTGCGGCCCAGAACATCTAAGGGCATCACAGACCTGTTATTGCCGCGCACTTCCATCGGCTTGAGCCGATAGTCCCCCTAAGAAGCCAGCGGCCCGCGGACGCGGACCGGGCTATTTAAGGGCCGAGGT…
XIII-83-7	dusty	NAf	M	20120529	Cultured	Dikarya; Ascomycota; saccharomyceta; Pezizomycotina; leotiomyceta; dothideomyceta; Dothideomycetes; Dothideomycetidae; Capnodiales; Cladosporiaceae; Cladosporium	Cladosporium	Cladosporium sp.	gb|KF776915.1|	1289/1303(99%)	>131209-36_A18_XIII-308-161_EF3.ab1	1311CCTATTCGGACATGGGTGGTCGTTGCCGACCTCCCTGGGCCAGTCCGAAGGCCTCACCGAGCCATTCAATCGGTAGTAGCGACGGGCGGTGTGTACAAAGGGCAGGGACGTAATCAACGCATGCTGATGACATGCGCTTACTAGGCATTCCTCGTTGAAGAGCAATAATTGCAATGCTCTATCCCCAGCACGACAGAGTTTAACAAGATTACCCAAACCTTTCGGCTAAGGAAATGAACTCGTTGGCTCTGTCAGTGTAGCGCGCGTGCGGCCCAGAACATCTAAGGGCATCACAGACCTGTTATTGCCTCAAACTTCCATCGGCTTGAGCCGATAGTCCCTCTAAGAAGCCGGCGACCCGCCAAAGCGGGCCTGGCTATTTAGCAGGTTAAGGT…
XIII-83-7	dusty	NAf	M	20120529	Cultured	Dikarya; Ascomycota; saccharomyceta; Pezizomycotina; leotiomyceta; dothideomyceta; Dothideomycetes; Dothideomycetidae; Capnodiales; Cladosporiaceae; Cladosporium	Cladosporium	Cladosporium sp.	gb|KF776915.1|	1311/1339(98%)	>131209-36_C18_XIII-308-162_EF3.ab1	1334CCATATCGGGCCTGGGTGGTCGTTGCCGACCTCCCTGGGCCAGTCCGAAGGCCTCACCGAGCCATTCAATCGGTAGTAGCGACGGGCGGTGTGTACAAAGGGCAGGGACGTAATCAACGCATGCTGATGACATGCGCTTACTAGGCATTCCTCGTTGAAGAGCAATAATTGCAATGCTCTATCCCCAGCACGACAGAGTTTAACAAGATTACCCAAACCTTTCGGCTAAGGAAATGAACTCGTTGGCTCTGTCAGTGTAGCGCGCGTGCGGCCCAGAACATCTAAGGGCATCACAGACCTGTTATTGCCTCAAACTTCCATCGGCTTGAGCCGATAGTCCCTCTAAGAAGCCGGCGACCCGCCAAAGCGGGCCTGGCTATTTAGCAGGTTAAGGT…
XIII-83-7	dusty	NAf	M	20120529	Cultured	Dikarya; Ascomycota; saccharomyceta; Pezizomycotina; leotiomyceta; Eurotiomycetes; Chaetothyriomycetidae; Chaetothyriales; Trichomeriaceae; Knufia	Knufia	Knufia petricola	gb|KC978739.1|	1316/1342(98%)	>131209-36_E18_XIII-308-163_EF3.ab1	1336CAAATTTCTGGCTGGGGATGATGGTCGCCCATCTCCCCTGGCCATCCCAAGGCCTCACTGAGCCATTCAATCGGTAGTAGCGACGGGCGGTGTGTACAAAGGGCAGGGACGTAATCAACGCAAGCTGATGACTTGCGCTTACTAGGCATTCCTCGTTGAAGAGCAATAATTGCAATGCTCTATCCCCAGCACGACAGGGTTTAACAAGATTACCCAGACCTTTCGGCCAAGGTGATGTACTCGCTGGCCCTGTCAGTGTAGCGCGCGTGCGGCCCAGAACATCTAAGGGCATCACAGACCTGTTTTTGCCTCGTACTTCCATTGGCTTGAGCCAAAAGTCCCTCTAAGAAGCCAGCAACCCACAAAAGTGAGTTGGGCTATTTAGCAGGTCAAGG…
XIII-144-1	dusty	NAf	M	20121220	Cultured	Dikarya; Ascomycota; saccharomyceta; Pezizomycotina; leotiomyceta; dothideomyceta; Dothideomycetes; Dothideomycetidae; Capnodiales; Cladosporiaceae; Cladosporium	Cladosporium	Cladosporium sp.	gb|KF776915.1|	1332/1358(98%)	>131209-36_I18_XIII-308-165_EF3.ab1	1361CAATTCGGGTCAGAGGTGGTCGTTGCCGACCTCCCTGGGCCAGTCCGAAGGCCTCACCGAGCCATTCAATCGGTAGTAGCGACGGGCGGTGTGTACAAAGGGCAGGGACGTAATCAACGCATGCTGATGACATGCGCTTACTAGGCATTCCTCGTTGAAGAGCAATAATTGCAATGCTCTATCCCCAGCACGACAGAGTTTAACAAGATTACCCAAACCTTTCGGCTAAGGAAATGAACTCGTTGGCTCTGTCAGTGTAGCGCGCGTGCGGCCCAGAACATCTAAGGGCATCACAGACCTGTTATTGCCTCAAACTTCCATCGGCTTGAGCCGATAGTCCCTCTAAGAAGCCGGCGACCCGCCAAAGCGGGCCTGGCTATTTAGCAGGTTAAGGT…
XIII-144-1	dusty	NAf	M	20121220	Cultured	Dikarya; Ascomycota; saccharomyceta; Pezizomycotina; leotiomyceta; dothideomyceta; Dothideomycetes; Dothideomycetidae; Dothideales; Aureobasidiaceae; Aureobasidium	Aureobasidium	Aureobasidium sp.	gb|KF776919.1|	1238/1330(93%)	>131209-36_G18_XIII-308-164_EF3.ab1	1339CAAAAAGGGTTCTGGGGTGTAGGCGTTGACTACCTTCCTGCGGGCAGACCGAAGGCCTCACTCAGCCGTTCAATCGGTAGTATCGACGGGCGGTGTGTTCAAAGGGCAGGGACGTAATCCACGCACGTTGATGACTAACGCTTACATAGGCATTCCGCGTTGAAAAGCAATAATTGCAATGCTCTATCCCCAGCACGACAAAGGTTAACAAGATTACCCATCCCTTCCGGGCAAGGAAATGAACTCGTTGGCTCTGTTATTGGAAAGCGCGTGCGGCCCAAAACATCTAAGGGCATCACAGACCTGTTATTGCCTCAAACTTCCATCGGCTTGAGCCGATAGTCCCTCTAAGAAGCCGGCGACCCGCCAAAGCGGGCCGGGCTATTTAGCAGGTT…
XIII-144-1	dusty	NAf	M	20121220	Cultured	Dikarya; Ascomycota; saccharomyceta; Pezizomycotina; leotiomyceta; Eurotiomycetes; Eurotiomycetidae; Eurotiales; Aspergillaceae; Penicillium	Penicillium	Penicillium expansum	gb|GU561988.1|	1315/1353(97%)	>131209-36_K18_XIII-308-166_EF3.ab1	1340CAATTTCGGGCTCTGGGGGGGTCGTTGCCACCCTCCTAAGCCAATCCCAAGGCCTCACTGAGCCATTCAATCGGTAGTAGCGACGGGCGGTGTGTACAAAGGGCAGGGACGTAATCGGCACGAGCTGATGACTCGTGCCTACTAGGCATTCCTCGTTGAAGAGCAATAATTGCAATGCTCTATCCCCAGCACGACAGGGTTTAACAAGATTACCCAAACCTCTCGGTTAAGGTGATGTACTCGCTGGCCCTGTCAGTGTAGCGCGCGTGCGGCCCAGAACATCTAAGGGCATCACAGACCTGTTATTGCCGCGCACTTCCATCGGCTTGAGCCGATAGTCCCCTTAAGAAGCCAGCGGCCCGCAAATGCGGACCGGGCTATTTAAGGGCCGAGGT…
XIII-145-1	clean		M	20121221	Cultured	Dikarya; Ascomycota; saccharomyceta; Pezizomycotina; leotiomyceta; dothideomyceta; Dothideomycetes; Dothideomycetidae; Capnodiales; Cladosporiaceae; Cladosporium	Cladosporium	Cladosporium sp.	gb|KM222206.1|	1317/1348(98%)	>131209-36_M18_XIII-308-167_EF3.ab1	1350CCCATTCGGGGCTGAGGTGGTCGTTGCCGACCTCCCTGGGCCAGTCCGAAGGCCTCACCGAGCCATTCAATCGGTAGTAGCGACGGGCGGTGTGTACAAAGGGCAGGGACGTAATCAACGCATGCTGATGACATGCGCTTACTAGGCATTCCTCGTTGAAGAGCAATAATTGCAATGCTCTATCCCCAGCACGACAGAGTTTAACAAGATTACCCAAACCTTTCGGCTAAGGAAATGAACTCGTTGGCTCTGTCAGTGTAGCGCGCGTGCGGCCCAGAACATCTAAGGGCATCACAGACCTGTTATTGCCTCAAACTTCCATCGGCTTGAGCCGATAGTCCCTCTAAGAAGCCGGCGACCCGCCAAAGCGGGCCTGGCTATTTAGCAGGTTAAGG…
XIII-145-1	clean		M	20121221	Uncultured	Dikarya; Basidiomycota; Agaricomycotina; Agaricomycetes; Agaricomycetes incertae sedis; Russulales; Stereaceae; Stereum; Stereum hirsutum	Stereum	Stereum hirsutum	gb|U59095.1|SHU59095	1235/1287(96%)	>130226-17_O05_XIII-197-11_BGH-R.ab1	1509GGGCTAGCCAGCATTTAGGTGAACTATAGAATAGGGCCCTCTAGATGCATGCTCGAGCGGCCGCCAGTGTGATGGATATCTGCAGAATTCGTCGACCTCCTCTAAATGACCAAGTTTGACCAACTTCTCAGCAATAGGGTGTCGTTGCCGACTCCCCAAAGCCAATCCGGAGGTCTCACTAAGCCATTCAATCGGTAGTAGCGACGGGCGGTGTGTACAAAGGGCAGGGACGTAATCAACGCGAGCTGATGACTCACGCTTACTAGGAATTACTCGTTGAAGAGCAATAATTGCAATGCTCTATCCCCAGCACGACAGAGTTTCACAAGATTACCCAGTCCTTCCGGACAAGGAGATGAACTCGCTGGCTCTGTCAGTGTAGCGCGCGTGCGGCC…
XIII-145-1	clean		M	20121221	Uncultured	Dikarya; Basidiomycota; Agaricomycotina; Agaricomycetes; Agaricomycetes incertae sedis; Russulales; Stereaceae; Stereum; Stereum hirsutum	Stereum	Stereum hirsutum	gb|U59095.1|SHU59095	1165/1232(95%)	>130226-17_A07_XIII-197-12_BGH-R.ab1	1415GGGCGACCTAGCATTTAGGTGAACTATAGAATAGGGCCCTCTAGATGCATGCTCGAGCGGCCGCCAGTGTGATGGATATCTGCAGAATTCGTCGACCTCCTCTAAATGACCAAGTTTGACCAACTTCTCAGCAATAGGGTGTCGTTGCCGACTCCCCAAAGCCAATCCGGAGGTCTCACTAAGCCATTCAATCGGTAGTAGCGACGGGCGGTGTGTACAAAGGGCAGGGACGTAATCAACGCGAGCTGATGACTCACGCTTACTAGGAATTCCTCGTTGAAGAGCAATAATTGCAATGCTCTATCCCCAGCACGACAGAGTTTCACAAGATTACTCAGTCCTTCCGGACAAGGAGATGAACTCGCTGGTTCTGTCAGTGTAGCGCGCGTGCGGCC…

## Sheet: S4-DGGE
dusty or clean	date	band	taxonomy	closest match		match	score	seq file	query
dusty	20111124	DGGE-11	Proteobacteria; delta/epsilon subdivisions; Deltaproteobacteria; Desulfuromonadales; Geobacteraceae; Geothermobacter	Geothermobacter ehrlichii		ref|NR_042754.1|	98/111(88%)	>130923-34_P17_XIII-285-11_P518R.ab1	118CGTGACCTTTCCTCACCGCTGAAAGAGCTTTACAACGCGAAGGCCTTCTTCACACACGCGGCAAGGCAGCATCAGGCTTTCGCCCATAGTGCAAAATTCCCCACTGCTGCCTCCCGTA
dusty	20120402	DGGE-13		no significant similarity	no significant similarity			>130923-34_J18_XIII-285-13_P518R.ab1	103CCTAAAACAGAACTTTACGACCCGAAGGCCTTTATCGTTACGCGGCGTTGCTCCGTCAGACTTTTCGTCCATTGCGGAAGATTTCCTACTGCTGCCTCCCGTA
clean	20121221	DGGE-16	Proteobacteria; delta/epsilon subdivisions; Deltaproteobacteria; unclassified Deltaproteobacteria; Dissulfuribacter	Dissulfuribacter thermophilus		ref|NR_109598.1|	97/122(80%)	>130923-34_M16_XIII-285-16_P338F.ab1	129GAGGGAGGGCTTTCGGGTCGTAAAGCTCTGTCGGTTGGGAGGAAAGGTTAGTCGTTAATACCGGCTAGCCTGGACGTTAGCAACAGAGGAAGCGCCGGCTAACTCCGTGCCCGCAGCCGCGGTAATAGA
dusty	20111025	DGGE-3	Proteobacteria; Betaproteobacteria; Burkholderiales; Comamonadaceae; Pelomonas	Pelomonas puraquae	first hit	ref|NR_042615.1|	127/127(100%)	>130923-34_P14_XIII-285-3_P338F.ab1	127GGAAGAAGGCCTTCGGGTTGTAAACCGCTTTTGTCAGGGAAGAAAAGGTTCTGGCTAATACCTGGGACTCATGACGGTACCTGAAGAATAAGCACCGGCTAACTACGTGCCAGCAGCCGCGGTAATA
dusty	20111025	DGGE-3	Proteobacteria; Betaproteobacteria; Burkholderiales; Comamonadaceae; Pelomonas	Pelomonas saccharophila	matches this, second hit	ref|NR_114189.1|	126/127(99%)	>130923-34_P14_XIII-285-3_P338F.ab1	127GGAAGAAGGCCTTCGGGTTGTAAACCGCTTTTGTCAGGGAAGAAAAGGTTCTGGCTAATACCTGGGACTCATGACGGTACCTGAAGAATAAGCACCGGCTAACTACGTGCCAGCAGCCGCGGTAATA
dusty	20111026	DGGE-5	Proteobacteria; Betaproteobacteria; Burkholderiales; unclassified Burkholderiales; Burkholderiales Genera incertae sedis	Aquabacterium	very short, but consistent with	ref|NR_024875.1|	65/67(97%)	>130923-34_J17_XIII-285-5_P518R.ab1	67CTGCACGCGGCATTGCTGGATCAGGCTTGCGTTCATTGTCCAAAATTCCCCACTGCTGCCTCCCGTA
clean	20111103	DGGE-6	Proteobacteria; Betaproteobacteria; Burkholderiales; Burkholderiaceae; Ralstonia	Ralstonia pickettii	forward	ref|NR_102967.1|	113/115(98%)	>130923-34_K15_XIII-285-6_P338F.ab1	121CATTCCGGGTTGTAAAGCACTTTTTGTCCGGAAAGAAAGGGCTCTGGTTAATACCTGGGGTCGATGACGGTACCGGAAGAATAAGGACCGGCTAACTACGTGCCAGCAGCCGCGGTAATAA
clean	20111103	DGGE-6	Proteobacteria; Betaproteobacteria; Burkholderiales; Burkholderiaceae; Ralstonia	Ralstonia pickettii	reverse	ref|NR_102967.1|	122/124(98%)	>130923-34_K17_XIII-285-6_P518R.ab1	124TTAACCAGAGCCATTTCTTTCCGGACAAAAGTGCTTTACAACCCGAAGGCCTTATTCACACACGCGGCATTGCTGGATCAGGCTTTCGCCCATTGTCCAAAATTCCCCACTGCTGCCTCACGTA
clean	20111103	DGGE-6	Proteobacteria; Betaproteobacteria; Burkholderiales; Burkholderiaceae; Ralstonia	Ralstonia pickettii	combined	ref|NR_102967.1|	191/193(99%)	>130923-34_K15&>130923-34_K15	194TACGTGAGGCAGCAGTGGGGAATTTTGGACAATGGGCGAAAGCCTGATCCAGCAATGCCGCGTGTGTGAATAAGGCCTTCGGGTTGTAAAGCACTTTTGTCCGGAAAGAAATGGCTCTGGTTAATACCTGGGGTCGATGACGGTACCGGAAGAATAAGGACCGGCTAACTACGTGCCAGCAGCCGCGGTAATAA
clean	20111103	DGGE-7	Proteobacteria; Betaproteobacteria; Burkholderiales; Oxalobacteraceae; Herbaspirillum	Herbaspirillum aquaticum	forward	ref|NR_116605.1|	116/123(94%)	>130923-34_L15_XIII-285-7_P338F.ab1	129GATGAAGGCCTTCGGGTTGTAACGCTCTTTTGTCCGGGAAGAAACGGTACTAGCTCATATCTATTACTAATGACGGTACCTGAAGACTAAGCACCGGCTAACTACGTGCCCCCAGCCGCGGTAATAATA
clean	20111103	DGGE-7	Proteobacteria; Betaproteobacteria; Burkholderiales; Oxalobacteraceae; Herbaspirillum	Herbaspirillum aquaticum	reverse	ref|NR_116605.1|	129/129(100%)	>130923-34_L17_XIII-285-7_P518R.ab1	129AGATATTAGCTACTACCGTTTCTTCCCTGACAAAAGAGCTTTACAACCCGAAGGCCTTCTTCACTCACGCGGCATTGCTGGATCAGGGTTGCCCCCATTGTCCAAAATTCCCCACTGCTGCCTCCCGTA
clean	20111103	DGGE-7	Proteobacteria; Betaproteobacteria; Burkholderiales; Oxalobacteraceae; Herbaspirillum	Herbaspirillum aquaticum	combined	ref|NR_116605.1|	190/193(98%)	>130923-34_L15&>130923-34_L17	196TACGGGAGGCAGCAGTGGGGAATTTTGGACAATGGGGGCAACCCTGATCCAGCAATGCCGCGTGAGTGAAGAAGGCCTTCGGGTTGTAAAGCTCTTTTGTCAGGGAAGAAACGGTAGTAGCTAATATCTATTACTAATGACGGTACCTGAAGACTAAGCACCGGCTAACTACGTGCCCCCAGCCGCGGTAATAATA
dusty	20111114	DGGE-8		no significant similarity	no significant similarity			>130923-34_M17_XIII-285-8_P518R.ab1	88TTACAACTCGTGAGTCTTCTTTTTTCAGCGGCATTACTTTGTCAGGCTTTCGCTTATTGCGGAAAATTCCTCACTGCTGCTTCCCGTA
clean	20111115	DGGE-9		no significant similarity	no significant similarity			>130923-34_N17_XIII-285-9_P518R.ab1	108CTTCCTTGACAAAAGTGCTTTACAACCCGATTGTCTTTTTTACTCACGCGGCATTGCTGGTTCAGGGTTGTTTTTATTGTCTAATTTTTCTTACTGCTGCCTCTCGTA
clean	20111115	DGGE-9	matches Herbaspirillum huttiense (88/108(81%) as well as any when optimized for somewhat similar sequences (blastn)	Herbaspirillum huttiense	same values as first hit	ref|NR_114139.1|	88/108(81%)	>130923-34_N17_XIII-285-9_P518R.ab1	108CTTCCTTGACAAAAGTGCTTTACAACCCGATTGTCTTTTTTACTCACGCGGCATTGCTGGTTCAGGGTTGTTTTTATTGTCTAATTTTTCTTACTGCTGCCTCTCGTA
clean	20111115	DGGE-9	matches Duganella sacchari (88/108(81%) as well as any when optimized for somewhat similar sequences (blastn)	Duganella sacchari	same values as first hit	ref|NR_108216.1|	88/108(81%)	>130923-34_N17_XIII-285-9_P518R.ab1	108CTTCCTTGACAAAAGTGCTTTACAACCCGATTGTCTTTTTTACTCACGCGGCATTGCTGGTTCAGGGTTGTTTTTATTGTCTAATTTTTCTTACTGCTGCCTCTCGTA
